# Supplementary material for: Comprehensive evaluation and characterisation of short read general-purpose structural variant calling software
Source: Nat Commun. 2019 Jul 19;10:3240. doi: 10.1038/s41467-019-11146-4 (PMC6642177; doi:10.1038/s41467-019-11146-4)
Supplement: Supplementary file 5 — Supplementary Data 1 [file 41467_2019_11146_MOESM5_ESM.csv]

dataset	ncallers	minhits	tp	fp	CallSet	callers	precision	fdr	sens	f1score	ensemble
NA12878	8	4	4504.088095	786.9166667	PASS only	manta,breakdancer,hydra,gridss,pindel,socrates,crest,cortex	0.851272735	0.148727265	0.853693725	0.852481511	4 of 8
NA12878	7	4	4525.380952	825.5833333	PASS only	manta,breakdancer,gridss,pindel,crest,cortex,delly	0.845713167	0.154286833	0.857729521	0.851678961	4 of 7
NA12878	7	4	4523.685714	838.7166667	PASS only	manta,hydra,gridss,pindel,crest,cortex,delly	0.843593112	0.156406888	0.85740821	0.85044456	4 of 7
NA12878	5	3	4566.733333	898.9	PASS only	manta,breakdancer,gridss,pindel,crest	0.835535985	0.164464015	0.865567349	0.85028658	3 of 5
NA12878	8	4	4562.897619	896.1238095	PASS only	manta,breakdancer,gridss,pindel,socrates,crest,cortex,delly	0.835845339	0.164154661	0.864840337	0.85009567	4 of 8
NA12878	7	4	4450.733333	752.9333333	PASS only	manta,breakdancer,hydra,gridss,pindel,socrates,crest	0.855307155	0.144692845	0.843580996	0.849403607	4 of 7
NA12878	5	3	4568.666667	915.3333333	PASS only	manta,hydra,gridss,pindel,crest	0.833090202	0.166909798	0.865933788	0.849194548	3 of 5
NA12878	6	4	4480.85	797.2	PASS only	manta,breakdancer,gridss,pindel,crest,delly	0.848959369	0.151040631	0.849289234	0.84912427	4 of 6
NA12878	8	4	4561.42381	908.6571429	PASS only	manta,hydra,gridss,pindel,socrates,crest,cortex,delly	0.833885979	0.166114021	0.864560995	0.848946482	4 of 8
NA12878	9	5	4430.900794	732.1190476	PASS only	manta,breakdancer,hydra,gridss,pindel,socrates,crest,cortex,delly	0.858199451	0.141800549	0.839821985	0.84891127	5 of 9
NA12878	7	4	4528.964286	867.7833333	PASS only	manta,breakdancer,gridss,pindel,socrates,crest,delly	0.839202536	0.160797464	0.858408697	0.848696971	4 of 7
NA12878	7	4	4519.17619	855.1333333	PASS only	manta,breakdancer,gridss,pindel,socrates,cortex,delly	0.840884986	0.159115014	0.856553486	0.848646921	4 of 7
NA12878	6	3	4606.666667	974.2333333	PASS only	manta,breakdancer,gridss,pindel,socrates,crest	0.825434368	0.174565632	0.873136214	0.848615473	3 of 6
NA12878	7	4	4396.038095	695.7166667	PASS only	manta,breakdancer,hydra,gridss,pindel,crest,cortex	0.863364066	0.136635934	0.833214195	0.848021234	4 of 7
NA12878	6	3	4625.9	1008.516667	PASS only	manta,breakdancer,gridss,pindel,crest,cortex	0.821007794	0.178992206	0.876781653	0.847978614	3 of 6
NA12878	5	3	4582.3	949.4	PASS only	manta,hydra,gridss,pindel,socrates	0.828371025	0.171628975	0.868517817	0.847969503	3 of 5
NA12878	5	3	4564.3	928	PASS only	manta,breakdancer,gridss,pindel,socrates	0.831036178	0.168963822	0.865106141	0.847728982	3 of 5
NA12878	6	4	4483.816667	821.4	PASS only	manta,breakdancer,gridss,pindel,socrates,delly	0.845171262	0.154828738	0.849851529	0.847504934	4 of 6
NA12878	7	4	4517.12381	867.5333333	PASS only	manta,hydra,gridss,pindel,socrates,cortex,delly	0.838887916	0.161112084	0.856164482	0.847438155	4 of 7
NA12878	6	4	4474.716667	810.2666667	PASS only	manta,hydra,gridss,pindel,crest,delly	0.846685105	0.153314895	0.848126737	0.847405308	4 of 6
NA12878	6	3	4610.9	996.7333333	PASS only	manta,hydra,gridss,pindel,socrates,crest	0.822254189	0.177745811	0.87393859	0.847308956	3 of 6
NA12878	6	3	4631.066667	1024.716667	PASS only	manta,hydra,gridss,pindel,crest,cortex	0.818819674	0.181180326	0.87776093	0.847266457	3 of 6
NA12878	8	4	4599.317857	981.8809524	PASS only	manta,breakdancer,gridss,pindel,crest,cortex,delly,lumpy	0.824073468	0.175926532	0.871743339	0.847238397	4 of 8
NA12878	9	4	4573.395238	946.9888889	PASS only	manta,breakdancer,hydra,gridss,pindel,socrates,crest,cortex,lumpy	0.828455979	0.171544021	0.86683003	0.847208692	4 of 9
NA12878	6	3	4614	1002.95	PASS only	manta,breakdancer,gridss,crest,cortex,delly	0.821442242	0.178557758	0.874526156	0.847153434	3 of 6
NA12878	7	4	4522.997619	880.25	PASS only	manta,hydra,gridss,pindel,socrates,crest,delly	0.837088717	0.162911283	0.85727779	0.847062973	4 of 7
NA12878	4	3	4481.5	829.75	PASS only	manta,hydra,gridss,pindel	0.843775006	0.156224994	0.849412434	0.846584335	3 of 4
NA12878	6	4	4417.2	746.3833333	PASS only	manta,breakdancer,gridss,pindel,cortex,delly	0.855452447	0.144547553	0.837225171	0.846240671	4 of 6
NA12878	4	3	4469.5	818.5	PASS only	manta,breakdancer,gridss,pindel	0.845215582	0.154784418	0.847137983	0.846175691	3 of 4
NA12878	7	3	4592.7	988.5333333	PASS only	manta,breakdancer,hydra,gridss,socrates,crest,cortex	0.822882636	0.177117364	0.870489007	0.846016634	3 of 7
NA12878	5	3	4576.966667	969.1333333	PASS only	manta,breakdancer,gridss,crest,delly	0.82525859	0.17474141	0.86750695	0.845855549	3 of 5
NA12878	8	5	4382.209524	703.5095238	PASS only	manta,breakdancer,hydra,gridss,pindel,socrates,crest,delly	0.861669605	0.138330395	0.830593162	0.845846042	5 of 8
NA12878	6	3	4647.3	1065.766667	PASS only	manta,breakdancer,gridss,pindel,crest,lumpy	0.813451036	0.186548964	0.880837756	0.845804315	3 of 6
NA12878	7	3	4659.866667	1083.85	PASS only	manta,breakdancer,gridss,pindel,socrates,crest,cortex	0.811298143	0.188701857	0.883219611	0.845732573	3 of 7
NA12878	5	3	4556.566667	943	PASS only	manta,hydra,gridss,pindel,cortex	0.828531945	0.171468055	0.863640384	0.845721957	3 of 5
NA12878	7	4	4562.740476	952.4619048	PASS only	manta,breakdancer,gridss,pindel,crest,delly,lumpy	0.827302456	0.172697544	0.864810553	0.845640794	4 of 7
NA12878	6	3	4643.433333	1062.65	PASS only	manta,hydra,gridss,pindel,socrates,cortex	0.813768931	0.186231069	0.880104877	0.845637971	3 of 6
NA12878	6	3	4612.866667	1021.516667	PASS only	manta,hydra,gridss,crest,cortex,delly	0.818699473	0.181300527	0.874311347	0.845592043	3 of 6
NA12878	8	4	4397.380952	727.372619	PASS only	manta,hydra,gridss,pindel,socrates,crest,cortex,lumpy	0.858066811	0.141933189	0.833468717	0.845588913	4 of 8
NA12878	6	4	4474.983333	833.7333333	PASS only	manta,hydra,gridss,pindel,socrates,delly	0.842950117	0.157049883	0.848177281	0.84555562	4 of 6
NA12878	6	4	4417.033333	755.35	PASS only	manta,hydra,gridss,pindel,cortex,delly	0.853964807	0.146035193	0.837193581	0.845496034	4 of 6
NA12878	9	4	4634.971429	1054.226984	PASS only	manta,breakdancer,gridss,pindel,socrates,crest,cortex,delly,lumpy	0.814696745	0.185303255	0.878501029	0.845396728	4 of 9
NA12878	8	4	4397.397619	730.5059524	PASS only	manta,breakdancer,gridss,pindel,socrates,crest,cortex,lumpy	0.857542962	0.142457038	0.833471876	0.845336097	4 of 8
NA12878	7	4	4426.442857	772.8309524	PASS only	manta,gridss,pindel,crest,cortex,delly,lumpy	0.851357905	0.148642095	0.838977039	0.84512213	4 of 7
NA12878	8	4	4528.05119	911.9738095	PASS only	manta,breakdancer,hydra,gridss,pindel,socrates,crest,lumpy	0.832358526	0.167641474	0.858235631	0.845099034	4 of 8
NA12878	8	4	4608.970238	1024.854762	PASS only	manta,breakdancer,gridss,pindel,socrates,crest,delly,lumpy	0.818088996	0.181911004	0.873572828	0.844921021	4 of 8
NA12878	6	3	4621.033333	1041.483333	PASS only	manta,breakdancer,gridss,pindel,socrates,cortex	0.816074125	0.183925875	0.875859237	0.844910416	3 of 6
NA12878	5	3	4540.4	931.9833333	PASS only	manta,breakdancer,gridss,pindel,cortex	0.829693339	0.170306661	0.860576194	0.844852637	3 of 5
NA12878	7	3	4667.395238	1106.116667	PASS only	manta,hydra,gridss,pindel,socrates,crest,cortex	0.808415279	0.191584721	0.884646558	0.844814735	3 of 7
NA12878	8	4	4596.786905	1011.180952	PASS only	manta,hydra,gridss,pindel,crest,cortex,delly,lumpy	0.819688526	0.180311474	0.871263629	0.844689541	4 of 8
NA12878	5	3	4462.366667	831.0333333	PASS only	manta,gridss,pindel,crest,lumpy	0.843005756	0.156994244	0.845785949	0.844393564	3 of 5
NA12878	8	4	4509.688095	896.1666667	PASS only	manta,breakdancer,hydra,gridss,socrates,crest,cortex,delly	0.834222948	0.165777052	0.854755136	0.844364241	4 of 8
NA12878	7	3	4490.947619	870.7071429	PASS only	manta,breakdancer,gridss,socrates,crest,cortex,lumpy	0.837604773	0.162395227	0.851203112	0.844349195	3 of 7
NA12878	6	3	4363.8	697.1666667	PASS only	manta,hydra,gridss,socrates,crest,cortex	0.862246343	0.137753657	0.827103867	0.844309581	3 of 6
NA12878	6	3	4366.8	701.5	PASS only	manta,breakdancer,gridss,socrates,crest,cortex	0.861590671	0.138409329	0.827672479	0.844291059	3 of 6
NA12878	10	5	4500.645238	885.1301587	PASS only	manta,breakdancer,hydra,gridss,pindel,socrates,crest,cortex,delly,lumpy	0.83565409	0.16434591	0.853041175	0.844258122	5 of 10
NA12878	6	3	4550.5	954.3	PASS only	manta,breakdancer,hydra,gridss,socrates,crest	0.826642203	0.173357797	0.862490523	0.84418596	3 of 6
NA12878	8	4	4593.32619	1013.289286	PASS only	manta,breakdancer,gridss,pindel,socrates,cortex,delly,lumpy	0.819268989	0.180731011	0.870607693	0.844158502	4 of 8
NA12878	7	3	4649.22381	1090.366667	PASS only	manta,breakdancer,gridss,socrates,crest,cortex,delly	0.810027097	0.189972903	0.88120239	0.844117039	3 of 7
NA12878	7	4	4365.571429	702.3166667	PASS only	manta,breakdancer,hydra,gridss,pindel,socrates,cortex	0.861418277	0.138581723	0.827439619	0.844087134	4 of 7
NA12878	7	4	4566.054762	978.5142857	PASS only	manta,breakdancer,gridss,pindel,socrates,delly,lumpy	0.823518424	0.176481576	0.865438734	0.843958343	4 of 7
NA12878	6	3	4623	1056.633333	PASS only	manta,breakdancer,gridss,socrates,crest,delly	0.813960995	0.186039005	0.876231994	0.843949384	3 of 6
NA12878	6	3	4648.766667	1092.05	PASS only	manta,hydra,gridss,pindel,crest,lumpy	0.809774451	0.190225549	0.881115744	0.843940098	3 of 6
NA12878	7	3	4685.4	1142.847619	PASS only	manta,breakdancer,gridss,pindel,socrates,crest,lumpy	0.803912309	0.196087691	0.888059136	0.843893285	3 of 7
NA12878	7	3	4485.271429	868.7904762	PASS only	manta,hydra,gridss,socrates,crest,cortex,lumpy	0.837732456	0.162267544	0.850127261	0.843884348	3 of 7
NA12878	7	4	4511.17619	904.7142857	PASS only	manta,breakdancer,gridss,pindel,cortex,delly,lumpy	0.832951887	0.167048113	0.855037185	0.843850056	4 of 7
NA12878	5	3	4570.566667	987.3666667	PASS only	manta,breakdancer,gridss,pindel,lumpy	0.822350034	0.177649966	0.86629391	0.843750192	3 of 5
NA12878	5	3	4520.05	918.4833333	PASS only	manta,breakdancer,gridss,cortex,delly	0.831115619	0.168884381	0.856719105	0.843723167	3 of 5
NA12878	5	3	4569.666667	986.6	PASS only	manta,hydra,gridss,crest,delly	0.822434728	0.177565272	0.866123326	0.843713843	3 of 5
NA12878	6	3	4515.983333	915.0166667	PASS only	manta,gridss,crest,cortex,delly,lumpy	0.831519671	0.168480329	0.855948319	0.843557174	3 of 6
NA12878	9	4	4632.638095	1076.976984	PASS only	manta,hydra,gridss,pindel,socrates,crest,cortex,delly,lumpy	0.811374853	0.188625147	0.878058775	0.843400768	4 of 9
NA12878	8	4	4466.069048	848.8964286	PASS only	manta,gridss,pindel,socrates,crest,cortex,delly,lumpy	0.840281855	0.159718145	0.846487689	0.843373356	4 of 8
NA12878	6	3	4666.1	1123.983333	PASS only	manta,hydra,gridss,pindel,socrates,lumpy	0.805877866	0.194122134	0.884401061	0.843315536	3 of 6
NA12878	6	3	4645.566667	1096.65	PASS only	manta,breakdancer,gridss,pindel,socrates,lumpy	0.809019746	0.190980254	0.880509224	0.843252008	3 of 6
NA12878	5	3	4585.133333	1014.466667	PASS only	manta,hydra,gridss,pindel,lumpy	0.818832298	0.181167702	0.86905484	0.843196391	3 of 5
NA12878	6	3	4508.533333	912.65	PASS only	manta,gridss,pindel,socrates,crest,lumpy	0.831651146	0.168348854	0.854536265	0.842938406	3 of 6
NA12878	8	4	4467.208333	855.9833333	PASS only	manta,breakdancer,hydra,gridss,pindel,crest,cortex,lumpy	0.839197349	0.160802651	0.846703626	0.842933777	4 of 8
NA12878	5	4	4361.15	710.6	PASS only	manta,breakdancer,gridss,pindel,delly	0.85989057	0.14010943	0.826601592	0.842917542	4 of 5
NA12878	6	3	4602.05	1043.05	PASS only	manta,breakdancer,gridss,socrates,cortex,delly	0.815229137	0.184770863	0.872261183	0.842781405	3 of 6
NA12878	7	4	4556.583333	980.6952381	PASS only	manta,hydra,gridss,pindel,crest,delly,lumpy	0.822892198	0.177107802	0.863643543	0.842775538	4 of 7
NA12878	7	3	4698.561905	1176.097619	PASS only	manta,breakdancer,gridss,pindel,crest,cortex,lumpy	0.799801569	0.200198431	0.890553811	0.842741525	3 of 7
NA12878	8	5	4310.816667	644.1095238	PASS only	manta,breakdancer,hydra,gridss,pindel,crest,cortex,delly	0.870006232	0.129993768	0.817061537	0.842703111	5 of 8
NA12878	5	3	4572.416667	1004.166667	PASS only	manta,breakdancer,gridss,socrates,delly	0.819931559	0.180068441	0.866644554	0.842641153	3 of 5
NA12878	8	4	4602.953571	1046.538095	PASS only	manta,hydra,gridss,pindel,socrates,crest,delly,lumpy	0.814755352	0.185244648	0.872432443	0.842608042	4 of 8
NA12878	5	3	4379.05	739.1666667	PASS only	manta,gridss,crest,cortex,delly	0.855581208	0.144418792	0.829994314	0.842593558	3 of 5
NA12878	6	3	4488.733333	890.05	PASS only	manta,breakdancer,hydra,gridss,crest,cortex	0.834525776	0.165474224	0.850783422	0.842576183	3 of 6
NA12878	7	3	4648.5	1109.733333	PASS only	manta,hydra,gridss,socrates,crest,cortex,delly	0.807278853	0.192721147	0.881065201	0.84255967	3 of 7
NA12878	8	4	4645.066667	1105.109524	PASS only	manta,breakdancer,hydra,gridss,pindel,crest,cortex,delly	0.807812928	0.192187072	0.880414455	0.842552592	4 of 8
NA12878	7	4	4345.119048	693.2809524	PASS only	manta,hydra,gridss,pindel,socrates,crest,lumpy	0.862400573	0.137599427	0.823563125	0.842534524	4 of 7
NA12878	6	3	4449.166667	836.4833333	PASS only	manta,breakdancer,gridss,socrates,crest,lumpy	0.841744472	0.158255528	0.843284054	0.842513559	3 of 6
NA12878	5	3	4521.816667	936.4166667	PASS only	manta,hydra,gridss,cortex,delly	0.828439605	0.171560395	0.857053955	0.842503889	3 of 5
NA12878	7	3	4491.014286	894.4571429	PASS only	breakdancer,gridss,pindel,socrates,crest,cortex,lumpy	0.833912935	0.166087065	0.851215748	0.842475509	3 of 7
NA12878	7	4	4346.733333	696.5142857	PASS only	manta,breakdancer,gridss,pindel,socrates,crest,lumpy	0.861891714	0.138108286	0.823869093	0.8424516	4 of 7
NA12878	4	2	4564.833333	997	PASS only	manta,gridss,crest,lumpy	0.820742561	0.179257439	0.865207228	0.842388546	2 of 4
NA12878	5	3	4478.45	878.7	PASS only	manta,gridss,crest,delly,lumpy	0.835976219	0.164023781	0.848834344	0.842356216	3 of 5
NA12878	7	3	4689.119048	1169.280952	PASS only	manta,hydra,gridss,pindel,socrates,crest,lumpy	0.800409506	0.199590494	0.888764035	0.842276018	3 of 7
NA12878	9	5	4460.445635	855.2956349	PASS only	manta,breakdancer,hydra,gridss,pindel,socrates,crest,delly,lumpy	0.839101342	0.160898658	0.845421841	0.842249734	5 of 9
NA12878	6	3	4522.166667	940.4833333	PASS only	manta,gridss,pindel,crest,cortex,lumpy	0.827833866	0.172166134	0.857120293	0.842222564	3 of 6
NA12878	7	3	4490.204762	897.5404762	PASS only	hydra,gridss,pindel,socrates,crest,cortex,lumpy	0.833410743	0.166589257	0.851062313	0.842144043	3 of 7
NA12878	7	4	4467.766667	867.4	PASS only	manta,breakdancer,hydra,gridss,socrates,crest,delly	0.837418387	0.162581613	0.846809452	0.842087738	4 of 7
NA12878	6	4	4377.616667	744.3333333	PASS only	manta,gridss,pindel,crest,delly,lumpy	0.854677743	0.145322257	0.829722643	0.842015333	4 of 6
NA12878	8	4	4590.033333	1037.905952	PASS only	manta,hydra,gridss,pindel,socrates,cortex,delly,lumpy	0.815579753	0.184420247	0.869983573	0.841903685	4 of 8
NA12878	4	3	4473.416667	877.5	PASS only	manta,breakdancer,gridss,delly	0.836009406	0.163990594	0.847880339	0.841903029	3 of 4
NA12878	6	3	4608.083333	1063.833333	PASS only	manta,hydra,gridss,socrates,cortex,delly	0.812438476	0.187561524	0.873404726	0.84181922	3 of 6
NA12878	6	3	4616.033333	1074.9	PASS only	manta,hydra,gridss,socrates,crest,delly	0.811120613	0.188879387	0.874911549	0.841809318	3 of 6
NA12878	6	3	4633.2	1101.583333	PASS only	manta,breakdancer,gridss,pindel,cortex,lumpy	0.807911953	0.192088047	0.878165277	0.841575001	3 of 6
NA12878	6	4	4463.25	867.8833333	PASS only	manta,breakdancer,gridss,pindel,delly,lumpy	0.837204722	0.162795278	0.845953374	0.841556311	4 of 6
NA12878	7	4	4560.635714	1002.064286	PASS only	manta,hydra,gridss,pindel,socrates,delly,lumpy	0.819860088	0.180139912	0.864411621	0.841546627	4 of 7
NA12878	7	4	4427.735714	820.447619	PASS only	manta,gridss,pindel,socrates,crest,delly,lumpy	0.843670168	0.156329832	0.839222084	0.841440247	4 of 7
NA12878	5	4	4354.35	719.5	PASS only	manta,hydra,gridss,pindel,delly	0.858194468	0.141805532	0.825312737	0.841432485	4 of 5
NA12878	4	2	4682	1170.833333	PASS only	manta,breakdancer,gridss,crest	0.799954438	0.200045562	0.887414708	0.841417938	2 of 4
NA12878	5	3	4575.25	1023.85	PASS only	manta,hydra,gridss,socrates,delly	0.817140255	0.182859745	0.867181577	0.84141755	3 of 5
NA12878	6	3	4436.733333	833.4	PASS only	manta,hydra,gridss,socrates,crest,lumpy	0.841863583	0.158136417	0.84092747	0.841395267	3 of 6
NA12878	6	3	4426.35	820.25	PASS only	manta,gridss,socrates,crest,cortex,delly	0.843660656	0.156339344	0.838959439	0.84130348	3 of 6
NA12878	7	4	4509.795238	935.847619	PASS only	manta,hydra,gridss,pindel,cortex,delly,lumpy	0.828147449	0.171852551	0.854775443	0.841250786	4 of 7
NA12878	6	3	4602.25	1064.133333	PASS only	breakdancer,gridss,pindel,crest,cortex,delly	0.812202375	0.187797625	0.87229909	0.841178719	3 of 6
NA12878	9	5	4327.471429	685.9769841	PASS only	manta,breakdancer,gridss,pindel,socrates,crest,cortex,delly,lumpy	0.863172625	0.136827375	0.820218239	0.841147408	5 of 9
NA12878	7	3	4702.890476	1203.480952	PASS only	manta,hydra,gridss,pindel,crest,cortex,lumpy	0.796240218	0.203759782	0.891374237	0.841125786	3 of 7
NA12878	5	3	4313.533333	668	PASS only	manta,breakdancer,gridss,socrates,crest	0.865904742	0.134095258	0.817576447	0.841046905	3 of 5
NA12878	7	3	4555.507143	1001.540476	PASS only	manta,gridss,socrates,crest,cortex,delly,lumpy	0.819771119	0.180228881	0.863439565	0.841038885	3 of 7
NA12878	6	3	4528.616667	965.3166667	PASS only	manta,gridss,socrates,crest,delly,lumpy	0.82429407	0.17570593	0.85834281	0.840973946	3 of 6
NA12878	6	3	4647.9	1129.783333	PASS only	manta,hydra,gridss,pindel,cortex,lumpy	0.804457381	0.195542619	0.880951478	0.840968546	3 of 6
NA12878	8	4	4549.083333	994.1666667	PASS only	manta,breakdancer,hydra,pindel,socrates,crest,cortex,delly	0.820652746	0.179347254	0.862222012	0.84092397	4 of 8
NA12878	3	2	4424	821.8333333	PASS only	manta,gridss,crest	0.843335981	0.156664019	0.838514026	0.840918091	2 of 3
NA12878	3	2	4616.333333	1087.5	PASS only	manta,hydra,gridss	0.809338749	0.190661251	0.87496841	0.840874937	2 of 3
NA12878	9	4	4679.150794	1174.869048	PASS only	manta,breakdancer,hydra,gridss,pindel,socrates,crest,cortex,delly	0.799305592	0.200694408	0.886874677	0.840816254	4 of 9
NA12878	9	5	4324.138095	688.9769841	PASS only	manta,hydra,gridss,pindel,socrates,crest,cortex,delly,lumpy	0.862565097	0.137434903	0.819586447	0.840526724	5 of 9
NA12878	5	3	4305.866667	663.8333333	PASS only	manta,hydra,gridss,socrates,crest	0.866423862	0.133576138	0.816123326	0.840521715	3 of 5
NA12878	8	4	4500.233333	932.1	PASS only	breakdancer,hydra,gridss,pindel,socrates,crest,cortex,delly	0.828416273	0.171583727	0.852963103	0.840510506	4 of 8
NA12878	6	3	4445.6	856.7333333	PASS only	breakdancer,gridss,pindel,socrates,crest,lumpy	0.838423336	0.161576664	0.842608036	0.840510477	3 of 6
NA12878	4	2	4675.666667	1174.583333	PASS only	manta,hydra,gridss,crest	0.799225104	0.200774896	0.886214304	0.840474853	2 of 4
NA12878	4	3	4472.25	894.3333333	PASS only	manta,hydra,gridss,delly	0.83335145	0.16664855	0.847659212	0.840444441	3 of 4
NA12878	7	4	4603.490476	1075.707143	PASS only	manta,breakdancer,hydra,gridss,pindel,crest,delly	0.810588183	0.189411817	0.872534207	0.840421257	4 of 7
NA12878	7	4	4281.895238	632.4309524	PASS only	manta,breakdancer,gridss,pindel,crest,cortex,lumpy	0.871308715	0.128691285	0.81157984	0.840384333	4 of 7
NA12878	7	4	4279.557143	629.4809524	PASS only	manta,hydra,gridss,pindel,crest,cortex,lumpy	0.871771019	0.128228981	0.811136684	0.840361539	4 of 7
NA12878	6	3	4381.933333	770.9333333	PASS only	manta,breakdancer,gridss,crest,cortex,lumpy	0.850387487	0.149612513	0.830540814	0.840346986	3 of 6
NA12878	8	5	4287.916667	641.5714286	PASS only	manta,breakdancer,hydra,gridss,pindel,socrates,cortex,delly	0.869850294	0.130149706	0.812721127	0.840315843	5 of 8
NA12878	8	4	4414.585714	816.3892857	PASS only	manta,breakdancer,gridss,socrates,crest,cortex,delly,lumpy	0.843931717	0.156068283	0.836729665	0.84031526	4 of 8
NA12878	5	3	4559.05	1015.916667	PASS only	breakdancer,gridss,pindel,crest,delly	0.817771706	0.182228294	0.864111069	0.840303014	3 of 5
NA12878	8	3	4730.730952	1253.172619	PASS only	manta,breakdancer,gridss,pindel,socrates,crest,cortex,lumpy	0.790576067	0.209423933	0.896651052	0.840279124	3 of 8
NA12878	7	3	4562.471429	1022.090476	PASS only	manta,gridss,pindel,socrates,crest,cortex,lumpy	0.816979292	0.183020708	0.864759558	0.840190677	3 of 7
NA12878	5	3	4642.35	1135.45	PASS only	manta,gridss,pindel,crest,delly	0.803480564	0.196519436	0.879899545	0.83995549	3 of 5
NA12878	4	3	4330.416667	706.25	PASS only	manta,gridss,crest,delly	0.859778293	0.140221707	0.820776472	0.839824811	3 of 4
NA12878	8	4	4648.209524	1145.509524	PASS only	manta,breakdancer,hydra,gridss,pindel,socrates,crest,delly	0.802284247	0.197715753	0.881010145	0.839806232	4 of 8
NA12878	4	3	4611.166667	1094.666667	PASS only	manta,gridss,pindel,delly	0.808149555	0.191850445	0.873989133	0.83978085	3 of 4
NA12878	6	3	4375.6	769.6	PASS only	manta,hydra,gridss,crest,cortex,lumpy	0.850423696	0.149576304	0.829340409	0.839749741	3 of 6
NA12878	5	3	4388.416667	787.4166667	PASS only	manta,gridss,socrates,crest,delly	0.847866688	0.152133312	0.831769649	0.839741034	3 of 5
NA12878	7	3	4714.990476	1239.290476	PASS only	manta,hydra,gridss,pindel,socrates,cortex,lumpy	0.791865636	0.208134364	0.893667641	0.839692345	3 of 7
NA12878	7	4	4287.557143	649.0333333	PASS only	manta,breakdancer,gridss,socrates,crest,cortex,delly	0.868525992	0.131474008	0.812652984	0.839661035	4 of 7
NA12878	7	3	4694.104762	1210.857143	PASS only	manta,breakdancer,gridss,pindel,socrates,cortex,lumpy	0.794942429	0.205057571	0.889709015	0.839660273	3 of 7
NA12878	8	4	4409.183333	817.722619	PASS only	manta,hydra,gridss,socrates,crest,cortex,delly,lumpy	0.843555131	0.156444869	0.835705711	0.839612076	4 of 8
NA12878	4	2	4513.333333	963.3333333	PASS only	manta,breakdancer,socrates,crest	0.824102252	0.175897748	0.855446045	0.839481679	2 of 4
NA12878	6	3	4436.9	858.65	PASS only	hydra,gridss,pindel,socrates,crest,lumpy	0.837854425	0.162145575	0.84095906	0.839403872	3 of 6
NA12878	8	4	4638.666667	1138.071429	PASS only	manta,breakdancer,hydra,gridss,pindel,socrates,cortex,delly	0.802990648	0.197009352	0.879201415	0.839369689	4 of 8
NA12878	7	4	4282.833333	646.0666667	PASS only	manta,hydra,gridss,socrates,crest,cortex,delly	0.868922748	0.131077252	0.811757645	0.839368016	4 of 7
NA12878	5	3	4248.366667	599.4166667	PASS only	manta,hydra,gridss,crest,cortex	0.876352422	0.123647578	0.805224918	0.839284391	3 of 5
NA12878	6	3	4478.966667	918.4166667	PASS only	manta,breakdancer,pindel,socrates,crest,lumpy	0.829840386	0.170159614	0.848932272	0.839277767	3 of 6
NA12878	4	2	4687.666667	1207.416667	PASS only	manta,hydra,gridss,socrates	0.795182426	0.204817574	0.888488754	0.839250147	2 of 4
NA12878	6	3	4375.933333	776.8666667	PASS only	breakdancer,gridss,pindel,crest,cortex,lumpy	0.849234073	0.150765927	0.829403589	0.839201698	3 of 6
NA12878	7	4	4561.854762	1034.069048	PASS only	manta,breakdancer,hydra,gridss,pindel,cortex,delly	0.815210306	0.184789694	0.864642677	0.839199178	4 of 7
NA12878	7	3	4578	1057.016667	PASS only	breakdancer,hydra,gridss,pindel,socrates,crest,cortex	0.812419957	0.187580043	0.867702805	0.839151866	3 of 7
NA12878	8	4	4436.954762	862.4559524	PASS only	manta,breakdancer,hydra,gridss,pindel,socrates,cortex,lumpy	0.837254367	0.162745633	0.840969439	0.839107791	4 of 8
NA12878	6	3	4457.25	891.55	PASS only	manta,breakdancer,socrates,crest,cortex,delly	0.833317754	0.166682246	0.844816149	0.839027558	3 of 6
NA12878	5	2	4483.7	928.75	PASS only	hydra,gridss,socrates,crest,cortex	0.828404881	0.171595119	0.849829416	0.838980395	2 of 5
NA12878	6	4	4282	649.7333333	PASS only	manta,breakdancer,hydra,gridss,pindel,crest	0.868254569	0.131745431	0.811599697	0.83897176	4 of 6
NA12878	8	3	4737.380952	1280.705952	PASS only	manta,hydra,gridss,pindel,socrates,crest,cortex,lumpy	0.787190519	0.212809481	0.897911477	0.838913494	3 of 8
NA12878	3	2	4593.666667	1081.833333	PASS only	manta,breakdancer,gridss	0.80938537	0.19061463	0.870672226	0.838910956	2 of 3
NA12878	7	4	4391.57619	802.2166667	PASS only	manta,breakdancer,hydra,gridss,crest,cortex,delly	0.845543192	0.154456808	0.832368497	0.838904122	4 of 7
NA12878	6	4	4459.883333	897.95	PASS only	manta,hydra,gridss,pindel,delly,lumpy	0.832404268	0.167595732	0.845315264	0.838810087	4 of 6
NA12878	7	4	4606.638095	1103.319048	PASS only	manta,breakdancer,hydra,gridss,pindel,socrates,delly	0.806772797	0.193227203	0.873130799	0.838641192	4 of 7
NA12878	6	3	4507.033333	965.6833333	PASS only	manta,gridss,pindel,socrates,cortex,lumpy	0.823545893	0.176454107	0.854251959	0.838617944	3 of 6
NA12878	5	2	4498.233333	953.5	PASS only	breakdancer,gridss,socrates,crest,cortex	0.825101497	0.174898503	0.852584028	0.838617664	2 of 5
NA12878	5	2	4605.083333	1101.85	PASS only	manta,gridss,socrates,crest,lumpy	0.80692783	0.19307217	0.872836113	0.838588962	2 of 5
NA12878	8	4	4450.3	887.7059524	PASS only	manta,breakdancer,pindel,socrates,crest,cortex,delly,lumpy	0.833700831	0.166299169	0.843498863	0.838571227	4 of 8
NA12878	5	3	4250.1	611.8333333	PASS only	manta,breakdancer,gridss,crest,cortex	0.874158428	0.125841572	0.80555345	0.838454912	3 of 5
NA12878	6	3	4374.533333	784.6166667	PASS only	hydra,gridss,pindel,crest,cortex,lumpy	0.847917454	0.152082546	0.829138236	0.838422703	3 of 6
NA12878	4	2	4471.166667	918.9166667	PASS only	gridss,crest,cortex,delly	0.829517169	0.170482831	0.847453879	0.838389599	2 of 4
NA12878	7	4	4489.502381	944.75	PASS only	manta,breakdancer,hydra,pindel,socrates,crest,delly	0.826149039	0.173850961	0.850929185	0.838356039	4 of 7
NA12878	9	5	4382.462302	797.2777778	PASS only	manta,breakdancer,hydra,gridss,pindel,crest,cortex,delly,lumpy	0.846077648	0.153922352	0.830641073	0.838288303	5 of 9
NA12878	6	3	4493.25	951.5166667	PASS only	gridss,pindel,crest,cortex,delly,lumpy	0.825241975	0.174758025	0.8516395	0.838232962	3 of 6
NA12878	6	3	4483.9	939.5	PASS only	manta,hydra,pindel,socrates,crest,lumpy	0.826769185	0.173230815	0.849867324	0.838159149	3 of 6
NA12878	5	3	4647.166667	1165.833333	PASS only	manta,gridss,pindel,socrates,delly	0.799443775	0.200556225	0.880812484	0.838157934	3 of 5
NA12878	6	3	4607.116667	1111.066667	PASS only	breakdancer,gridss,pindel,socrates,crest,delly	0.805695865	0.194304135	0.873221506	0.838100753	3 of 6
NA12878	7	3	4641.507143	1159.2	PASS only	breakdancer,gridss,pindel,socrates,crest,cortex,delly	0.800162295	0.199837705	0.879739792	0.838066238	3 of 7
NA12878	4	2	4470	921.5	PASS only	manta,gridss,socrates,crest	0.829082816	0.170917184	0.847232752	0.838059527	2 of 4
NA12878	7	4	4373.133333	787.6142857	PASS only	manta,breakdancer,gridss,socrates,crest,delly,lumpy	0.847383685	0.152616315	0.828872883	0.838026077	4 of 7
NA12878	6	3	4578.4	1073.116667	PASS only	manta,breakdancer,hydra,pindel,socrates,crest	0.810118818	0.189881182	0.86777862	0.837957999	3 of 6
NA12878	4	2	4493	955.1666667	PASS only	manta,gridss,crest,cortex	0.824681085	0.175318915	0.851592115	0.837920584	2 of 4
NA12878	8	4	4391.878571	815.3964286	PASS only	breakdancer,gridss,pindel,socrates,crest,cortex,delly,lumpy	0.843412067	0.156587933	0.83242581	0.837882927	4 of 8
NA12878	5	3	4417.583333	852.35	PASS only	manta,gridss,pindel,socrates,lumpy	0.838261711	0.161738289	0.837297827	0.837779492	3 of 5
NA12878	5	3	4418.616667	853.85	PASS only	manta,gridss,pindel,cortex,lumpy	0.838054927	0.161945073	0.837493682	0.83777421	3 of 5
NA12878	7	3	4563.480952	1056.47381	PASS only	manta,breakdancer,pindel,socrates,crest,cortex,lumpy	0.812013823	0.187986177	0.864950901	0.837646824	3 of 7
NA12878	8	5	4275.720238	657.3547619	PASS only	manta,breakdancer,gridss,pindel,socrates,crest,delly,lumpy	0.866745435	0.133254565	0.810409446	0.837631272	5 of 8
NA12878	4	2	4455.5	907.3333333	PASS only	breakdancer,gridss,socrates,crest	0.830810828	0.169189172	0.844484458	0.837591841	2 of 4
NA12878	5	2	4623.283333	1140.433333	PASS only	manta,gridss,crest,cortex,lumpy	0.802135775	0.197864225	0.876285696	0.837572824	2 of 5
NA12878	6	3	4452.866667	905.05	PASS only	manta,breakdancer,hydra,gridss,socrates,cortex	0.831081733	0.168918267	0.843985342	0.837483837	3 of 6
NA12878	4	2	4664.833333	1199.5	PASS only	manta,breakdancer,gridss,socrates	0.795458421	0.204541579	0.884160981	0.837467461	2 of 4
NA12878	5	2	4719.533333	1275.5	PASS only	manta,breakdancer,gridss,socrates,crest	0.787240549	0.212759451	0.894528683	0.837462404	2 of 5
NA12878	6	4	4259.533333	637.1333333	PASS only	manta,breakdancer,hydra,gridss,pindel,socrates	0.869884275	0.130115725	0.80734142	0.837446753	4 of 6
NA12878	7	4	4451.583333	903.9333333	PASS only	breakdancer,hydra,gridss,pindel,socrates,crest,delly	0.831214542	0.168785458	0.843742103	0.837431473	4 of 7
NA12878	7	4	4374.859524	798.7738095	PASS only	manta,gridss,pindel,socrates,cortex,delly,lumpy	0.845606799	0.154393201	0.829200061	0.837323069	4 of 7
NA12878	6	3	4370.116667	792.6333333	PASS only	breakdancer,gridss,socrates,crest,cortex,delly	0.846470712	0.153529288	0.828301112	0.837287351	3 of 6
NA12878	5	3	4447.95	900.8	PASS only	gridss,pindel,crest,delly,lumpy	0.831586819	0.168413181	0.84305345	0.837280877	3 of 5
NA12878	7	4	4366.085714	787.847619	PASS only	manta,hydra,gridss,socrates,crest,delly,lumpy	0.84713663	0.15286337	0.827537095	0.837222171	4 of 7
NA12878	6	3	4448.683333	902.65	PASS only	manta,hydra,socrates,crest,cortex,delly	0.831322412	0.168677588	0.843192444	0.837215357	3 of 6
NA12878	3	2	4415.666667	856.8333333	PASS only	gridss,crest,delly	0.837490122	0.162509878	0.836934546	0.837212242	2 of 3
NA12878	4	2	4389.166667	820.5	PASS only	breakdancer,gridss,crest,cortex	0.842504319	0.157495681	0.831911802	0.837174556	2 of 4
NA12878	6	3	4324.166667	731.1666667	PASS only	breakdancer,gridss,pindel,socrates,crest,cortex	0.855367269	0.144632731	0.819591863	0.837097503	3 of 6
NA12878	5	2	4737.1	1305.333333	PASS only	manta,breakdancer,gridss,crest,cortex	0.783972241	0.216027759	0.897858226	0.83705931	2 of 5
NA12878	8	5	4272.703571	660.2880952	PASS only	manta,hydra,gridss,pindel,socrates,crest,delly,lumpy	0.866148548	0.133851452	0.809837675	0.837047127	5 of 8
NA12878	4	2	4431.833333	881.5833333	PASS only	hydra,gridss,socrates,crest	0.834083531	0.165916469	0.839998736	0.837030683	2 of 4
NA12878	7	4	4439.419048	892.4666667	PASS only	manta,breakdancer,hydra,pindel,crest,cortex,delly	0.832617067	0.167382933	0.841436514	0.837003559	4 of 7
NA12878	8	4	4390.780952	825.0797619	PASS only	hydra,gridss,pindel,socrates,crest,cortex,delly,lumpy	0.841813306	0.158186694	0.83221777	0.836988037	4 of 8
NA12878	4	2	4369	795	PASS only	hydra,gridss,crest,cortex	0.846049574	0.153950426	0.828089462	0.83697318	2 of 4
NA12878	6	3	4660.35	1200.4	PASS only	manta,gridss,pindel,socrates,crest,delly	0.795179798	0.204820202	0.883311221	0.83693178	3 of 6
NA12878	5	3	4517.733333	1002.483333	PASS only	breakdancer,gridss,pindel,cortex,delly	0.818397829	0.181602171	0.85628001	0.836910461	3 of 5
NA12878	5	2	4598.733333	1116.166667	PASS only	manta,breakdancer,socrates,crest,cortex	0.804691829	0.195308171	0.87163255	0.836825616	2 of 5
NA12878	5	2	4715.866667	1279.333333	PASS only	manta,hydra,gridss,socrates,crest	0.786607063	0.213392937	0.893833712	0.836799394	2 of 5
NA12878	6	3	4528.466667	1019.283333	PASS only	breakdancer,hydra,gridss,pindel,socrates,crest	0.816270861	0.183729139	0.85831438	0.83676483	3 of 6
NA12878	6	3	4324.433333	736.3333333	PASS only	hydra,gridss,pindel,socrates,crest,cortex	0.854501624	0.145498376	0.819642406	0.836709093	3 of 6
NA12878	6	3	4469.966667	940.1666667	PASS only	breakdancer,hydra,gridss,pindel,crest,cortex	0.826221165	0.173778835	0.847226434	0.83659197	3 of 6
NA12878	6	3	4366.683333	796.8166667	PASS only	hydra,gridss,socrates,crest,cortex,delly	0.845682838	0.154317162	0.827650366	0.83656944	3 of 6
NA12878	7	3	4664.4	1211.183333	PASS only	manta,breakdancer,hydra,pindel,socrates,crest,cortex	0.793861602	0.206138398	0.884078848	0.836544885	3 of 7
NA12878	4	2	4675.166667	1226.5	PASS only	manta,hydra,gridss,cortex	0.792177351	0.207822649	0.886119535	0.83651925	2 of 4
NA12878	6	3	4681.333333	1235.4	PASS only	manta,breakdancer,hydra,gridss,pindel,crest	0.791202353	0.208797647	0.88728835	0.836495107	3 of 6
NA12878	5	3	4397.45	841.6666667	PASS only	manta,breakdancer,socrates,crest,delly	0.839349509	0.160650491	0.833481804	0.836405366	3 of 5
NA12878	6	4	4509.1	997.2666667	PASS only	manta,breakdancer,hydra,gridss,pindel,delly	0.818888438	0.181111562	0.854643669	0.836384096	4 of 6
NA12878	7	3	4566.704762	1079.057143	PASS only	manta,hydra,pindel,socrates,crest,cortex,lumpy	0.80887307	0.19112693	0.865561934	0.836257886	3 of 7
NA12878	6	3	4602.85	1129.8	PASS only	hydra,gridss,pindel,crest,cortex,delly	0.802918371	0.197081629	0.872412813	0.836224242	3 of 6
NA12878	3	2	4441.666667	906.1666667	PASS only	manta,gridss,lumpy	0.83055443	0.16944557	0.841862522	0.836170246	2 of 3
NA12878	5	3	4713.633333	1285.55	PASS only	manta,gridss,pindel,delly,lumpy	0.7857125	0.2142875	0.893410412	0.836107617	3 of 5
NA12878	4	2	4494.166667	980.5833333	PASS only	manta,hydra,socrates,crest	0.820889843	0.179110157	0.851813242	0.836065701	2 of 4
NA12878	4	2	4522.083333	1020.166667	PASS only	manta,gridss,socrates,lumpy	0.81592915	0.18407085	0.857104498	0.836010137	2 of 4
NA12878	9	5	4359.679365	794.6436508	PASS only	manta,breakdancer,hydra,gridss,pindel,socrates,cortex,delly,lumpy	0.845829676	0.154170324	0.826322852	0.835962483	5 of 9
NA12878	6	3	4468.766667	946.8333333	PASS only	manta,gridss,socrates,cortex,delly,lumpy	0.825165571	0.174834429	0.846998989	0.835939741	3 of 6
NA12878	6	4	4234.333333	621.3	PASS only	manta,breakdancer,gridss,socrates,crest,delly	0.872045528	0.127954472	0.802565075	0.835863911	4 of 6
NA12878	5	2	4728.366667	1309.916667	PASS only	manta,hydra,gridss,crest,cortex	0.783064723	0.216935277	0.896202932	0.835822566	2 of 5
NA12878	4	2	4486.166667	973.1666667	PASS only	manta,breakdancer,crest,cortex	0.821742582	0.178257418	0.850296942	0.835775942	2 of 4
NA12878	6	3	4593.8	1123.1	PASS only	breakdancer,gridss,pindel,socrates,cortex,delly	0.803547377	0.196452623	0.870697498	0.835775819	3 of 6
NA12878	8	5	4333.880952	761.5809524	All calls	manta,breakdancer,hydra,gridss,pindel,socrates,crest,cortex	0.850537406	0.149462594	0.821433084	0.835731933	5 of 8
NA12878	6	4	4230.7	618.2333333	PASS only	manta,hydra,gridss,socrates,crest,delly	0.872501169	0.127498831	0.801876422	0.83569933	4 of 6
NA12878	8	4	4445.130952	917.4392857	PASS only	manta,hydra,pindel,socrates,crest,cortex,delly,lumpy	0.828917992	0.171082008	0.842519134	0.835663224	4 of 8
NA12878	7	4	4232.061905	621.1166667	PASS only	manta,hydra,gridss,pindel,socrates,crest,cortex	0.872018584	0.127981416	0.802134554	0.835617987	4 of 7
NA12878	7	4	4387.75	838.2809524	PASS only	manta,breakdancer,pindel,socrates,crest,delly,lumpy	0.839595104	0.160404896	0.83164329	0.83560028	4 of 7
NA12878	7	4	4362.928571	804.3166667	PASS only	manta,breakdancer,hydra,gridss,socrates,cortex,delly	0.844343237	0.155656763	0.826938698	0.835550343	4 of 7
NA12878	4	2	4661.166667	1220	PASS only	manta,breakdancer,gridss,cortex	0.792558166	0.207441834	0.88346601	0.835546659	2 of 4
NA12878	7	3	4532.77381	1041.957143	PASS only	gridss,pindel,socrates,crest,cortex,delly,lumpy	0.813092838	0.186907162	0.859130745	0.835478058	3 of 7
NA12878	5	3	4553.566667	1071.3	PASS only	breakdancer,gridss,pindel,socrates,delly	0.809542152	0.190457848	0.863071772	0.835450392	3 of 5
NA12878	6	3	4496.116667	991.3333333	PASS only	gridss,pindel,socrates,crest,delly,lumpy	0.819345355	0.180654645	0.852182841	0.835441548	3 of 6
NA12878	7	4	4382.088095	832.4	PASS only	breakdancer,hydra,gridss,pindel,crest,cortex,delly	0.84036784	0.15963216	0.830570147	0.835440268	4 of 7
NA12878	5	3	4341.283333	775.6666667	PASS only	manta,breakdancer,crest,cortex,delly	0.848412303	0.151587697	0.822836113	0.835428504	3 of 5
NA12878	6	3	4674.3	1240.233333	PASS only	manta,gridss,pindel,crest,cortex,delly	0.790307491	0.209692509	0.885955269	0.835402543	3 of 6
NA12878	4	2	4540.083333	1053.333333	PASS only	manta,gridss,cortex,lumpy	0.811683378	0.188316622	0.860516174	0.83538675	2 of 4
NA12878	5	3	4644.816667	1199.516667	PASS only	manta,gridss,pindel,cortex,delly	0.794755604	0.205244396	0.880367071	0.83537364	3 of 5
NA12878	5	3	4389.566667	843.8166667	PASS only	manta,breakdancer,hydra,gridss,crest	0.838762687	0.161237313	0.831987617	0.835361415	3 of 5
NA12878	5	3	4302.533333	722.5	PASS only	manta,hydra,pindel,socrates,crest	0.856219859	0.143780141	0.815491534	0.835359559	3 of 5
NA12878	5	3	4318.2	745.65	PASS only	manta,gridss,socrates,cortex,delly	0.852750378	0.147249622	0.818460955	0.835253896	3 of 5
NA12878	5	3	4306	729.5	PASS only	manta,breakdancer,pindel,socrates,crest	0.855128587	0.144871413	0.816148597	0.835184018	3 of 5
NA12878	7	4	4400.880952	862.1666667	All calls	breakdancer,hydra,gridss,pindel,socrates,crest,cortex	0.836184901	0.163815099	0.834132099	0.835157238	4 of 7
NA12878	4	3	4313.333333	740.5	PASS only	manta,gridss,pindel,lumpy	0.853477558	0.146522442	0.817538539	0.835121573	3 of 4
NA12878	5	3	4279.1	694.1666667	PASS only	breakdancer,gridss,pindel,socrates,crest	0.860420381	0.139579619	0.811050038	0.835006082	3 of 5
NA12878	6	3	4453.5	937.5333333	PASS only	manta,breakdancer,pindel,crest,cortex,lumpy	0.826093946	0.173906054	0.844105383	0.835002547	3 of 6
NA12878	7	4	4345.65	787.2214286	PASS only	breakdancer,gridss,pindel,socrates,crest,delly,lumpy	0.846631376	0.153368624	0.82366376	0.834989659	4 of 7
NA12878	7	4	4361.209524	808.9642857	PASS only	manta,breakdancer,hydra,gridss,pindel,crest,lumpy	0.843532478	0.156467522	0.826612874	0.834986973	4 of 7
NA12878	5	3	4373.083333	827.1	PASS only	manta,gridss,cortex,delly,lumpy	0.840947915	0.159052085	0.828863407	0.834861933	3 of 5
NA12878	7	4	4233.2	632.85	PASS only	manta,breakdancer,gridss,pindel,socrates,crest,cortex	0.869945849	0.130054151	0.802350265	0.834781923	4 of 7
NA12878	6	3	4395.6	860	PASS only	manta,hydra,pindel,socrates,crest,cortex	0.83636502	0.16363498	0.83313116	0.834744958	3 of 6
NA12878	7	3	4648.166667	1212.897619	PASS only	manta,breakdancer,gridss,crest,cortex,delly,lumpy	0.793058469	0.206941531	0.881002022	0.834720272	3 of 7
NA12878	8	3	4632.595238	1191.255952	PASS only	manta,breakdancer,hydra,gridss,socrates,crest,cortex,lumpy	0.795452199	0.204547801	0.878050652	0.834713035	3 of 8
NA12878	4	3	4458.5	948.5833333	PASS only	breakdancer,gridss,pindel,delly	0.824566541	0.175433459	0.845053071	0.834684119	3 of 4
NA12878	7	3	4722.066667	1316.6	PASS only	manta,breakdancer,hydra,gridss,pindel,socrates,crest	0.781971738	0.218028262	0.895008845	0.83468065	3 of 7
NA12878	4	2	4556.5	1085.666667	PASS only	gridss,pindel,crest,lumpy	0.80757983	0.19242017	0.863627748	0.834663939	2 of 4
NA12878	5	3	4552.75	1080.483333	PASS only	hydra,gridss,pindel,crest,delly	0.80819482	0.19180518	0.862916983	0.834659936	3 of 5
NA12878	8	5	4486.527381	988.5761905	All calls	manta,breakdancer,gridss,pindel,socrates,crest,cortex,delly	0.819441554	0.180558446	0.850365311	0.834617089	5 of 8
NA12878	6	3	4725.283333	1322.333333	PASS only	manta,gridss,pindel,crest,delly,lumpy	0.781346371	0.218653629	0.895618524	0.834589067	3 of 6
NA12878	5	2	4533.166667	1054.833333	PASS only	manta,gridss,socrates,crest,cortex	0.811232403	0.188767597	0.859205206	0.834529946	2 of 5
NA12878	8	5	4204.817857	596.6309524	PASS only	manta,breakdancer,gridss,pindel,crest,cortex,delly,lumpy	0.875739391	0.124260609	0.796970784	0.834500465	5 of 8
NA12878	7	5	4208.490476	601.9571429	PASS only	manta,breakdancer,hydra,gridss,pindel,crest,delly	0.87486463	0.12513537	0.797666883	0.834484178	5 of 7
NA12878	7	4	4283.62381	706.9333333	PASS only	manta,breakdancer,pindel,socrates,crest,cortex,delly	0.858345809	0.141654191	0.81190747	0.834481073	4 of 7
NA12878	6	3	4397.966667	866.8333333	PASS only	manta,breakdancer,pindel,socrates,crest,cortex	0.835353037	0.164646963	0.833579732	0.834465442	3 of 6
NA12878	7	4	4339.980952	785.947619	PASS only	manta,breakdancer,pindel,crest,cortex,delly,lumpy	0.846672148	0.153327852	0.822589263	0.83445698	4 of 7
NA12878	5	3	4386.583333	851.2666667	PASS only	manta,hydra,socrates,crest,delly	0.837477846	0.162522154	0.831422163	0.834439018	3 of 5
NA12878	3	2	4492.333333	999.5	PASS only	gridss,pindel,lumpy	0.818002489	0.181997511	0.851465757	0.834398749	2 of 3
NA12878	5	3	4323.216667	763.4166667	PASS only	breakdancer,gridss,socrates,crest,delly	0.849917103	0.150082897	0.819411802	0.834385726	3 of 5
NA12878	4	2	4463.166667	959.1666667	PASS only	manta,gridss,socrates,cortex	0.823108133	0.176891867	0.845937579	0.834366724	2 of 4
NA12878	7	4	4293.833333	723.2309524	PASS only	manta,breakdancer,gridss,crest,cortex,delly,lumpy	0.855845787	0.144154213	0.813842557	0.834315849	4 of 7
NA12878	7	4	4279.1	703.3666667	PASS only	manta,hydra,pindel,socrates,crest,cortex,delly	0.858831636	0.141168364	0.811050038	0.834257231	4 of 7
NA12878	5	3	4322.516667	764.15	PASS only	gridss,pindel,crest,cortex,delly	0.849773919	0.150226081	0.819279126	0.834247941	3 of 5
NA12878	7	5	4459.604762	956.0857143	All calls	manta,breakdancer,gridss,pindel,socrates,crest,delly	0.823460052	0.176539948	0.845262464	0.83421883	5 of 7
NA12878	7	4	4302.438095	738.1404762	PASS only	manta,gridss,pindel,socrates,crest,cortex,delly	0.853560367	0.146439633	0.815473483	0.834082359	4 of 7
NA12878	6	3	4684.2	1272.133333	PASS only	manta,breakdancer,hydra,gridss,pindel,socrates	0.786423415	0.213576585	0.887831691	0.834056444	3 of 6
NA12878	5	3	4604.2	1160.683333	PASS only	manta,breakdancer,hydra,gridss,pindel	0.79866317	0.20133683	0.872668688	0.834027471	3 of 5
NA12878	5	2	4608.866667	1167.3	PASS only	manta,gridss,socrates,cortex,lumpy	0.797910956	0.202089044	0.873553197	0.834020479	2 of 5
NA12878	5	2	4736.666667	1346.416667	PASS only	manta,hydra,gridss,socrates,cortex	0.778662137	0.221337863	0.897776093	0.833987484	2 of 5
NA12878	7	4	4343.090476	796.2309524	PASS only	manta,breakdancer,hydra,gridss,pindel,socrates,lumpy	0.845070801	0.154929199	0.823178635	0.833981074	4 of 7
NA12878	5	3	4346.333333	800.8333333	PASS only	manta,gridss,pindel,socrates,crest	0.844412784	0.155587216	0.823793278	0.833975599	3 of 5
NA12878	7	4	4420.895238	905.9166667	PASS only	manta,breakdancer,hydra,pindel,socrates,cortex,delly	0.829932672	0.170067328	0.837925557	0.833909962	4 of 7
NA12878	7	4	4342.135714	795.8047619	PASS only	hydra,gridss,pindel,socrates,crest,delly,lumpy	0.845112109	0.154887891	0.822997671	0.833908303	4 of 7
NA12878	6	4	4265.15	688.4666667	PASS only	manta,gridss,pindel,cortex,delly,lumpy	0.861017371	0.138982629	0.808405989	0.833882664	4 of 6
NA12878	6	3	4680.983333	1270.633333	PASS only	manta,gridss,pindel,socrates,cortex,delly	0.786506187	0.213493813	0.887222012	0.833833835	3 of 6
NA12878	8	5	4197.786905	594.9309524	PASS only	manta,hydra,gridss,pindel,crest,cortex,delly,lumpy	0.875867729	0.124132271	0.795638155	0.833827497	5 of 8
NA12878	7	4	4344.228571	799.8666667	All calls	manta,breakdancer,hydra,pindel,socrates,crest,cortex	0.844507804	0.155492196	0.823394346	0.833817441	4 of 7
NA12878	6	3	4555.5	1096.3	PASS only	manta,breakdancer,hydra,pindel,crest,cortex	0.806026399	0.193973601	0.863438211	0.833745127	3 of 6
NA12878	7	3	4732.704762	1345.716667	PASS only	manta,breakdancer,hydra,gridss,pindel,crest,cortex	0.778607541	0.221392459	0.897025163	0.833632042	3 of 7
NA12878	5	2	4581.033333	1133.75	PASS only	manta,hydra,socrates,crest,cortex	0.801611026	0.198388974	0.868277736	0.833613619	2 of 5
NA12878	4	2	4469	977.3333333	PASS only	manta,hydra,crest,cortex	0.820552053	0.179447947	0.847043215	0.833587217	2 of 4
NA12878	3	2	4358	822.1666667	PASS only	manta,gridss,socrates	0.841285673	0.158714327	0.826004549	0.833575083	2 of 3
NA12878	7	3	4642.483333	1221.733333	PASS only	hydra,gridss,pindel,socrates,crest,cortex,delly	0.791662996	0.208337004	0.879924817	0.833463742	3 of 7
NA12878	6	3	4610.933333	1178.033333	PASS only	manta,breakdancer,gridss,crest,delly,lumpy	0.796503694	0.203496306	0.873944908	0.833429232	3 of 6
NA12878	3	2	4357	822.6666667	PASS only	gridss,cortex,delly	0.841173821	0.158826179	0.825815011	0.833423662	2 of 3
NA12878	7	5	4186.638095	584.3190476	PASS only	manta,breakdancer,hydra,gridss,pindel,socrates,delly	0.877525823	0.122474177	0.793525037	0.833414144	5 of 7
NA12878	5	3	4324.983333	778.25	PASS only	manta,hydra,crest,cortex,delly	0.847498645	0.152501355	0.819746652	0.833391676	3 of 5
NA12878	6	3	4281.833333	718.5833333	PASS only	manta,breakdancer,hydra,socrates,crest,cortex	0.856295309	0.143704691	0.811568107	0.833331982	3 of 6
NA12878	6	2	4657.833333	1245.266667	PASS only	manta,gridss,socrates,crest,cortex,lumpy	0.789048692	0.210951308	0.882834218	0.83331097	2 of 6
NA12878	5	3	4267.7	699.5	PASS only	hydra,gridss,pindel,socrates,crest	0.859176196	0.140823804	0.80888931	0.833274758	3 of 5
NA12878	9	4	4549.348413	1093.905556	PASS only	manta,breakdancer,hydra,gridss,socrates,crest,cortex,delly,lumpy	0.806156951	0.193843049	0.862272254	0.833270922	4 of 9
NA12878	5	3	4314.416667	766.4333333	PASS only	hydra,gridss,socrates,crest,delly	0.849152537	0.150847463	0.817743872	0.833152294	3 of 5
NA12878	5	3	4668.183333	1262.2	PASS only	manta,breakdancer,pindel,crest,delly	0.787163843	0.212836157	0.884795931	0.833129333	3 of 5
NA12878	5	2	4722.033333	1337.666667	PASS only	manta,breakdancer,gridss,socrates,cortex	0.779251998	0.220748002	0.895002527	0.833126024	2 of 5
NA12878	5	3	4203	611.25	PASS only	hydra,gridss,pindel,crest,cortex	0.873033183	0.126966817	0.796626232	0.83308144	3 of 5
NA12878	6	4	4238.966667	661.9	PASS only	manta,gridss,pindel,crest,cortex,delly	0.864942255	0.135057745	0.803443265	0.833059291	4 of 6
NA12878	4	2	4568.75	1123.916667	PASS only	gridss,pindel,socrates,lumpy	0.802567631	0.197432369	0.865949583	0.833054762	2 of 4
NA12878	5	2	4514.133333	1047.466667	PASS only	gridss,socrates,crest,cortex,delly	0.811660913	0.188339087	0.855597675	0.833050368	2 of 5
NA12878	7	4	4282.728571	723.9309524	PASS only	manta,hydra,gridss,crest,cortex,delly,lumpy	0.855406394	0.144593606	0.811737788	0.833000171	4 of 7
NA12878	4	3	4278.333333	719	PASS only	manta,gridss,pindel,crest	0.856123266	0.143876734	0.810904726	0.832900714	3 of 4
NA12878	6	3	4729.8	1352.583333	PASS only	manta,gridss,pindel,socrates,delly,lumpy	0.777622807	0.222377193	0.896474602	0.832829789	3 of 6
NA12878	4	3	4276.083333	716.8333333	PASS only	gridss,pindel,crest,delly	0.856429942	0.143570058	0.810478266	0.832820729	3 of 4
NA12878	7	3	4590.319048	1157.314286	PASS only	manta,breakdancer,hydra,gridss,socrates,crest,lumpy	0.798645074	0.201354926	0.870037727	0.832814175	3 of 7
NA12878	6	3	4601.116667	1172.5	PASS only	hydra,gridss,pindel,socrates,crest,delly	0.796921052	0.203078948	0.872084281	0.832810188	3 of 6
NA12878	4	2	4467.666667	985.5833333	PASS only	gridss,socrates,crest,delly	0.819266798	0.180733202	0.846790498	0.832801299	2 of 4
NA12878	3	2	4367	844.5	PASS only	manta,gridss,cortex	0.837954524	0.162045476	0.827710387	0.832800954	2 of 3
NA12878	6	3	4450.2	961.1166667	PASS only	manta,hydra,pindel,crest,cortex,lumpy	0.822387651	0.177612349	0.843479909	0.832800251	3 of 6
NA12878	5	3	4281.366667	724.7	PASS only	manta,breakdancer,gridss,crest,lumpy	0.855235647	0.144764353	0.811479656	0.832783293	3 of 5
NA12878	9	5	4474.248016	995.6595238	All calls	manta,breakdancer,hydra,gridss,pindel,socrates,crest,cortex,lumpy	0.817975072	0.182024928	0.848037911	0.832735253	5 of 9
NA12878	7	4	4275.092857	716.847619	PASS only	breakdancer,gridss,pindel,crest,cortex,delly,lumpy	0.856399005	0.143600995	0.810290534	0.832706981	4 of 7
NA12878	8	5	4494.453571	1025.185714	All calls	manta,hydra,gridss,pindel,socrates,crest,cortex,delly	0.814265813	0.185734187	0.851867622	0.832642413	5 of 8
NA12878	6	2	4768.8	1410	PASS only	manta,breakdancer,gridss,socrates,crest,cortex	0.77180035	0.22819965	0.903866566	0.832629116	2 of 6
NA12878	7	4	4381.335714	866.9142857	PASS only	manta,hydra,pindel,socrates,crest,delly,lumpy	0.834818409	0.165181591	0.830427543	0.832617187	4 of 7
NA12878	9	6	4269.549603	710.4642857	All calls	manta,breakdancer,hydra,gridss,pindel,socrates,crest,cortex,delly	0.857336887	0.142663113	0.809239879	0.832594349	6 of 9
NA12878	5	3	4361.166667	839.15	PASS only	manta,breakdancer,hydra,gridss,socrates	0.838634827	0.161365173	0.826604751	0.832576335	3 of 5
NA12878	5	3	4201.4	615.3333333	PASS only	breakdancer,gridss,pindel,crest,cortex	0.872250903	0.127749097	0.796322972	0.832559399	3 of 5
NA12878	3	2	4339	808.3333333	PASS only	manta,breakdancer,crest	0.842960756	0.157039244	0.822403336	0.832555165	2 of 3
NA12878	8	3	4683.585714	1291.722619	PASS only	manta,breakdancer,gridss,socrates,crest,cortex,delly,lumpy	0.78382327	0.21617673	0.88771526	0.832540639	3 of 8
NA12878	7	3	4692.438095	1305.140476	PASS only	manta,gridss,pindel,socrates,crest,cortex,delly	0.782388766	0.217611234	0.889393119	0.832466473	3 of 7
NA12878	6	4	4180.233333	587.0666667	PASS only	manta,hydra,gridss,pindel,socrates,crest	0.876855523	0.123144477	0.792311094	0.832442192	4 of 6
NA12878	9	4	4675.212302	1281.527778	PASS only	manta,breakdancer,hydra,gridss,pindel,crest,cortex,delly,lumpy	0.784860887	0.215139113	0.886128185	0.832425974	4 of 9
NA12878	6	4	4267.35	709.7333333	PASS only	manta,gridss,pindel,socrates,crest,delly	0.857399749	0.142600251	0.808822972	0.832403261	4 of 6
NA12878	5	3	4406.583333	905.4333333	PASS only	manta,gridss,socrates,delly,lumpy	0.829549983	0.170450017	0.835212914	0.832371817	3 of 5
NA12878	7	3	4657.133333	1256.947619	PASS only	manta,breakdancer,gridss,socrates,crest,delly,lumpy	0.787465267	0.212534733	0.882701542	0.832368122	3 of 7
NA12878	5	3	4521.9	1069.5	PASS only	hydra,gridss,pindel,cortex,delly	0.808724112	0.191275888	0.85706975	0.832195373	3 of 5
NA12878	7	4	4210.771429	634.5238095	PASS only	manta,breakdancer,gridss,pindel,socrates,cortex,lumpy	0.869043313	0.130956687	0.798099209	0.832061773	4 of 7
NA12878	6	4	4185.333333	598.9	PASS only	manta,breakdancer,gridss,pindel,socrates,crest	0.874817978	0.125182022	0.793277736	0.832054923	4 of 6
NA12878	6	4	4300.1	760.0333333	PASS only	manta,breakdancer,hydra,gridss,crest,delly	0.849799742	0.150200258	0.815030326	0.83205196	4 of 6
NA12878	5	3	4387.516667	882.9333333	PASS only	gridss,pindel,cortex,delly,lumpy	0.832474773	0.167525227	0.831599065	0.832036688	3 of 5
NA12878	6	3	4666.433333	1274.866667	PASS only	manta,breakdancer,hydra,gridss,pindel,cortex	0.785422943	0.214577057	0.884464241	0.832006514	3 of 6
NA12878	6	3	4471.2	1000.966667	PASS only	gridss,pindel,socrates,cortex,delly,lumpy	0.817080376	0.182919624	0.847460197	0.831993053	3 of 6
NA12878	3	2	4728	1361.833333	PASS only	manta,gridss,delly	0.776375927	0.223624073	0.896133434	0.831967153	2 of 3
NA12878	8	5	4321.827381	792.6428571	All calls	breakdancer,hydra,gridss,pindel,socrates,crest,cortex,delly	0.845019558	0.154980442	0.81914848	0.831882924	5 of 8
NA12878	7	5	4462.728571	991.0809524	All calls	manta,hydra,gridss,pindel,socrates,crest,delly	0.818277307	0.181722693	0.845854543	0.831837427	5 of 7
NA12878	5	3	4367.833333	858.3333333	All calls	breakdancer,gridss,pindel,crest,cortex	0.83576235	0.16423765	0.827868335	0.831796613	3 of 5
NA12878	7	4	4224.840476	657.5333333	PASS only	breakdancer,gridss,pindel,socrates,crest,cortex,delly	0.865325074	0.134674926	0.800765822	0.831794647	4 of 7
NA12878	5	3	4270.366667	722.2	PASS only	manta,hydra,gridss,crest,lumpy	0.855344946	0.144655054	0.809394743	0.831735685	3 of 5
NA12878	9	5	4628.665873	1225.538095	All calls	manta,breakdancer,gridss,pindel,socrates,crest,cortex,delly,lumpy	0.790656748	0.209343252	0.87730589	0.831730647	5 of 9
NA12878	4	2	4450.166667	974.9166667	PASS only	gridss,socrates,cortex,delly	0.820294619	0.179705381	0.843473591	0.831722645	2 of 4
NA12878	8	5	4605.75	1193.614286	All calls	manta,breakdancer,gridss,pindel,socrates,crest,delly,lumpy	0.794181875	0.205818125	0.872962472	0.831710792	5 of 8
NA12878	6	2	4762.8	1414.666667	PASS only	manta,hydra,gridss,socrates,crest,cortex	0.770995662	0.229004338	0.90272934	0.831678327	2 of 6
NA12878	6	3	4602.166667	1189.033333	PASS only	hydra,gridss,pindel,socrates,cortex,delly	0.794682737	0.205317263	0.872283295	0.831676787	3 of 6
NA12878	6	3	4369.816667	862.75	PASS only	gridss,pindel,socrates,crest,cortex,delly	0.835119158	0.164880842	0.828244251	0.831667497	3 of 6
NA12878	7	3	4741.402381	1385.114286	PASS only	manta,gridss,pindel,socrates,crest,delly,lumpy	0.773914875	0.226085125	0.898673689	0.831641386	3 of 7
NA12878	6	3	4772.85	1429.533333	PASS only	manta,breakdancer,gridss,pindel,crest,delly	0.769518707	0.230481293	0.904634193	0.831624082	3 of 6
NA12878	6	4	4299.466667	764.9166667	PASS only	manta,gridss,pindel,socrates,delly,lumpy	0.848961539	0.151038461	0.814910286	0.831587481	4 of 6
NA12878	6	4	4148.533333	553.85	PASS only	manta,hydra,gridss,crest,cortex,delly	0.8822193	0.1177807	0.786302755	0.831504101	4 of 6
NA12878	6	4	4157	565.95	PASS only	manta,breakdancer,gridss,crest,cortex,delly	0.880170233	0.119829767	0.787907506	0.831487306	4 of 6
NA12878	7	4	4227.15	666.0666667	PASS only	hydra,gridss,pindel,socrates,crest,cortex,delly	0.863879588	0.136120412	0.801203563	0.83136197	4 of 7
NA12878	5	3	4245.55	692.4166667	PASS only	breakdancer,gridss,crest,cortex,delly	0.859776966	0.140223034	0.804691054	0.83132247	3 of 5
NA12878	5	3	4747.816667	1398.6	PASS only	manta,breakdancer,gridss,pindel,delly	0.772452784	0.227547216	0.899889436	0.831315615	3 of 5
NA12878	7	4	4331.17619	812.997619	PASS only	manta,hydra,pindel,crest,cortex,delly,lumpy	0.841957591	0.158042409	0.82092043	0.83130594	4 of 7
NA12878	8	3	4767.421429	1426.916667	PASS only	manta,breakdancer,hydra,gridss,pindel,socrates,crest,cortex	0.769641785	0.230358215	0.903605275	0.831260838	3 of 8
NA12878	8	5	4288.645238	753.897619	PASS only	manta,breakdancer,hydra,gridss,pindel,crest,delly,lumpy	0.850492571	0.149507429	0.812859219	0.831250167	5 of 8
NA12878	5	3	4240.316667	686.25	PASS only	hydra,gridss,crest,cortex,delly	0.860704209	0.139295791	0.803699141	0.831225476	3 of 5
NA12878	7	4	4466.057143	1003.716667	All calls	manta,breakdancer,gridss,pindel,crest,cortex,lumpy	0.816497592	0.183502408	0.846485433	0.831221133	4 of 7
NA12878	5	3	4332.083333	815.5166667	PASS only	gridss,pindel,socrates,crest,delly	0.841573419	0.158426581	0.821092368	0.831206749	3 of 5
NA12878	3	2	4384	888.8333333	PASS only	gridss,pindel,crest	0.831431552	0.168568448	0.830932525	0.831181963	2 of 3
NA12878	6	4	4166.766667	583.3833333	PASS only	manta,hydra,gridss,pindel,crest,lumpy	0.877186334	0.122813666	0.789758656	0.831179798	4 of 6
NA12878	6	4	4168.633333	586.4333333	PASS only	manta,breakdancer,gridss,pindel,crest,lumpy	0.876671901	0.123328099	0.790112459	0.831144578	4 of 6
NA12878	5	3	4424.75	946.65	PASS only	gridss,pindel,socrates,delly,lumpy	0.823761031	0.176238969	0.838656179	0.831141875	3 of 5
NA12878	8	5	4277.072619	739.1428571	All calls	manta,breakdancer,hydra,pindel,socrates,crest,cortex,delly	0.852649301	0.147350699	0.810665773	0.831127687	5 of 8
NA12878	7	4	4352.145238	845.9666667	PASS only	breakdancer,hydra,gridss,pindel,socrates,cortex,delly	0.837255011	0.162744989	0.824894852	0.831028975	4 of 7
NA12878	10	4	4709.395238	1349.130159	PASS only	manta,breakdancer,hydra,gridss,pindel,socrates,crest,cortex,delly,lumpy	0.777317075	0.222682925	0.892607134	0.830982343	4 of 10
NA12878	8	4	4508.017857	1065.907143	PASS only	manta,breakdancer,hydra,gridss,socrates,crest,delly,lumpy	0.80876902	0.19123098	0.854438563	0.830976778	4 of 8
NA12878	3	2	4396.5	909.5	PASS only	gridss,socrates,delly	0.828590275	0.171409725	0.833301744	0.830939331	2 of 3
NA12878	6	4	4277.8	742.6	All calls	manta,breakdancer,gridss,pindel,crest,cortex	0.852083499	0.147916501	0.810803639	0.830931199	4 of 6
NA12878	9	4	4576.662698	1163.197222	PASS only	breakdancer,hydra,gridss,pindel,socrates,crest,cortex,delly,lumpy	0.797347455	0.202652545	0.867449336	0.830922458	4 of 9
NA12878	2	2	4286.5	755	PASS only	gridss,delly	0.850242983	0.149757017	0.812452616	0.830918343	2 of 2
NA12878	6	3	4396.533333	910.2166667	PASS only	manta,gridss,pindel,socrates,crest,cortex	0.828479452	0.171520548	0.833308062	0.830886742	3 of 6
NA12878	7	4	4268.32619	729.947619	PASS only	hydra,gridss,pindel,crest,cortex,delly,lumpy	0.853960058	0.146039942	0.809007997	0.830876473	4 of 7
NA12878	8	4	4263.342857	723.6059524	PASS only	manta,breakdancer,hydra,pindel,socrates,crest,cortex,lumpy	0.854900064	0.145099936	0.808063468	0.830822201	4 of 8
NA12878	7	5	4417.938095	941.5857143	All calls	manta,breakdancer,gridss,pindel,socrates,cortex,delly	0.824315415	0.175684585	0.837365067	0.830789	5 of 7
NA12878	6	3	4739.15	1393.8	PASS only	manta,gridss,pindel,cortex,delly,lumpy	0.772735796	0.227264204	0.898246778	0.830777591	3 of 6
NA12878	7	3	4528.433333	1097.364286	PASS only	manta,breakdancer,hydra,gridss,crest,cortex,lumpy	0.804940675	0.195059325	0.858308062	0.830768189	3 of 7
NA12878	4	3	4192.833333	625.4166667	PASS only	manta,gridss,cortex,delly	0.870198378	0.129801622	0.794699267	0.830736971	3 of 4
NA12878	9	5	4148.895238	564.2388889	PASS only	manta,breakdancer,hydra,gridss,pindel,socrates,crest,cortex,lumpy	0.880283719	0.119716281	0.786371349	0.830681656	5 of 9
NA12878	8	5	4270.979762	736.1595238	PASS only	manta,breakdancer,hydra,gridss,pindel,socrates,delly,lumpy	0.852978022	0.147021978	0.809510948	0.830676245	5 of 8
NA12878	6	3	4556.383333	1138.033333	PASS only	manta,breakdancer,gridss,cortex,delly,lumpy	0.800149269	0.199850731	0.863605636	0.830667325	3 of 6
NA12878	7	3	4732.238095	1386.316667	PASS only	manta,breakdancer,hydra,gridss,pindel,socrates,cortex	0.773424163	0.226575837	0.896936713	0.830613954	3 of 7
NA12878	7	3	4636.640476	1252.040476	PASS only	manta,breakdancer,gridss,socrates,cortex,delly,lumpy	0.787381846	0.212618154	0.878817376	0.83059077	3 of 7
NA12878	8	5	4160.42381	581.6571429	PASS only	manta,hydra,gridss,pindel,socrates,crest,cortex,delly	0.877341372	0.122658628	0.788556446	0.830582989	5 of 8
NA12878	5	3	4263.733333	727.1333333	PASS only	breakdancer,gridss,pindel,crest,lumpy	0.854307201	0.145692799	0.808137478	0.830581222	3 of 5
NA12878	5	3	4553.833333	1136.133333	PASS only	hydra,gridss,pindel,socrates,delly	0.800326891	0.199673109	0.863122315	0.830539335	3 of 5
NA12878	6	3	4704.283333	1348.55	PASS only	manta,breakdancer,pindel,socrates,crest,delly	0.777203514	0.222796486	0.891638236	0.830497403	3 of 6
NA12878	8	5	4163.397619	587.1238095	PASS only	manta,breakdancer,gridss,pindel,socrates,crest,cortex,delly	0.876408555	0.123591445	0.789120095	0.83047698	5 of 8
NA12878	6	3	4607.083333	1212.1	PASS only	manta,breakdancer,gridss,socrates,delly,lumpy	0.791706167	0.208293833	0.873215188	0.830465472	3 of 6
NA12878	6	4	4213.95	658.55	PASS only	manta,breakdancer,pindel,socrates,crest,delly	0.864843509	0.135156491	0.798701668	0.830457703	4 of 6
NA12878	5	3	4334.466667	828.3833333	PASS only	manta,gridss,pindel,crest,cortex	0.839549215	0.160450785	0.821544099	0.830449076	3 of 5
NA12878	7	3	4655.061905	1279.930952	PASS only	manta,hydra,gridss,crest,cortex,delly,lumpy	0.784341619	0.215658381	0.882308928	0.830445967	3 of 7
NA12878	3	2	4322.333333	812.1666667	PASS only	manta,hydra,crest	0.841821664	0.158178336	0.819244377	0.830379585	2 of 3
NA12878	8	4	4485.227381	1041.609524	All calls	manta,breakdancer,hydra,pindel,socrates,crest,cortex,lumpy	0.811536048	0.188463952	0.850118912	0.830379542	4 of 8
NA12878	6	3	4298.766667	779.2666667	PASS only	manta,breakdancer,gridss,socrates,cortex,lumpy	0.84654164	0.15345836	0.814777609	0.830355964	3 of 6
NA12878	7	4	4272.890476	744.2166667	All calls	breakdancer,gridss,pindel,socrates,crest,cortex,lumpy	0.851664187	0.148335813	0.8098731	0.830243078	4 of 7
NA12878	6	3	4319.2	809.7333333	PASS only	breakdancer,gridss,pindel,socrates,cortex,lumpy	0.842124418	0.157875582	0.818650493	0.830221562	3 of 6
NA12878	8	4	4633.645238	1252.897619	PASS only	manta,breakdancer,hydra,gridss,pindel,crest,delly,lumpy	0.787159008	0.212840992	0.878249666	0.830213205	4 of 8
NA12878	6	4	4474.65	1029.2	All calls	manta,breakdancer,pindel,socrates,crest,delly	0.813003625	0.186996375	0.848114102	0.830187804	4 of 6
NA12878	5	3	4303.033333	787.4666667	PASS only	manta,breakdancer,pindel,crest,lumpy	0.845306617	0.154693383	0.815586303	0.83018055	3 of 5
NA12878	10	6	4410.137698	938.3988095	All calls	manta,breakdancer,hydra,gridss,pindel,socrates,crest,cortex,delly,lumpy	0.824550359	0.175449641	0.835886599	0.830179782	6 of 10
NA12878	6	4	4273.8	746.7333333	PASS only	manta,breakdancer,hydra,gridss,socrates,delly	0.851264142	0.148735858	0.810045489	0.830143479	4 of 6
NA12878	5	4	4193.35	633.45	PASS only	manta,gridss,pindel,crest,delly	0.868763984	0.131236016	0.794797195	0.8301362	4 of 5
NA12878	8	5	4245.186905	708.3238095	All calls	manta,breakdancer,gridss,pindel,socrates,crest,cortex,lumpy	0.857005697	0.142994303	0.804622234	0.829988261	5 of 8
NA12878	5	3	4503.3	1072.416667	All calls	manta,breakdancer,gridss,crest,cortex	0.807662991	0.192337009	0.853544352	0.829970066	3 of 5
NA12878	3	2	4283.333333	762.3333333	PASS only	breakdancer,gridss,crest	0.848913259	0.151086741	0.811852413	0.82996932	2 of 3
NA12878	8	4	4238.595238	699.5892857	PASS only	manta,breakdancer,hydra,gridss,socrates,crest,cortex,lumpy	0.858330671	0.141669329	0.803372865	0.829942954	4 of 8
NA12878	6	5	4382.5	902.6	All calls	manta,breakdancer,gridss,pindel,socrates,delly	0.82921799	0.17078201	0.830648218	0.829932488	5 of 6
NA12878	4	2	4736.416667	1401.75	PASS only	manta,gridss,crest,delly	0.771633767	0.228366233	0.897728709	0.82991896	2 of 4
NA12878	9	4	4678.445635	1320.545635	PASS only	manta,breakdancer,hydra,gridss,pindel,socrates,crest,delly,lumpy	0.779872053	0.220127947	0.886741023	0.829880134	4 of 9
NA12878	7	4	4494.252381	1061.416667	All calls	manta,breakdancer,hydra,gridss,socrates,crest,cortex	0.808948903	0.191051097	0.851829488	0.829835617	4 of 7
NA12878	5	2	4590.75	1198.483333	PASS only	gridss,pindel,socrates,crest,lumpy	0.792980648	0.207019352	0.870119409	0.829761084	2 of 5
NA12878	4	3	4133.666667	554.0833333	PASS only	manta,hydra,gridss,crest	0.881801859	0.118198141	0.783484963	0.829741145	3 of 4
NA12878	7	3	4679.759524	1324.847619	PASS only	breakdancer,gridss,pindel,crest,cortex,delly,lumpy	0.779361482	0.220638518	0.886990054	0.829699938	3 of 7
NA12878	2	2	4242	707.5	PASS only	manta,gridss	0.857056268	0.142943732	0.804018196	0.82969048	2 of 2
NA12878	7	4	4507.066667	1081.6	All calls	manta,breakdancer,pindel,socrates,crest,cortex,delly	0.806465466	0.193534534	0.854258276	0.829674173	4 of 7
NA12878	6	4	4204.55	654.8833333	PASS only	manta,hydra,pindel,socrates,crest,delly	0.86523463	0.13476537	0.796920015	0.829673456	4 of 6
NA12878	8	5	4242.760714	710.1238095	All calls	manta,hydra,gridss,pindel,socrates,crest,cortex,lumpy	0.856624194	0.143375806	0.80416238	0.829564691	5 of 8
NA12878	5	3	4266.3	743.6666667	PASS only	manta,breakdancer,pindel,crest,cortex	0.851562552	0.148437448	0.808623958	0.829537979	3 of 5
NA12878	5	3	4259.333333	733.9166667	PASS only	manta,hydra,pindel,crest,cortex	0.853018241	0.146981759	0.807303513	0.82953153	3 of 5
NA12878	7	4	4255.757143	729.3166667	All calls	manta,breakdancer,pindel,socrates,crest,cortex,lumpy	0.853699926	0.146300074	0.80662569	0.829495474	4 of 7
NA12878	7	4	4117.366667	534.2	PASS only	manta,breakdancer,hydra,gridss,socrates,crest,cortex	0.885156972	0.114843028	0.780395502	0.829481545	4 of 7
NA12878	6	3	4530.3	1117.2	PASS only	manta,breakdancer,hydra,pindel,socrates,cortex	0.802177955	0.197822045	0.858661865	0.829459422	3 of 6
NA12878	6	3	4642.416667	1275.583333	PASS only	breakdancer,gridss,pindel,crest,delly,lumpy	0.784457024	0.215542976	0.879912181	0.829447323	3 of 6
NA12878	8	4	4229.538095	693.4964286	PASS only	breakdancer,hydra,gridss,pindel,socrates,crest,cortex,lumpy	0.859132325	0.140867675	0.801656197	0.829399702	4 of 8
NA12878	8	5	4580.034524	1188.371429	All calls	manta,breakdancer,gridss,pindel,socrates,cortex,delly,lumpy	0.793986166	0.206013834	0.868088424	0.8293854	5 of 8
NA12878	7	3	4511.516667	1092.090476	PASS only	breakdancer,gridss,socrates,crest,cortex,delly,lumpy	0.805109379	0.194890621	0.855101718	0.829352863	3 of 7
NA12878	8	3	4655.538095	1295.829762	PASS only	breakdancer,hydra,gridss,pindel,socrates,crest,cortex,lumpy	0.782263541	0.217736459	0.882399184	0.829319597	3 of 8
NA12878	6	4	4277.4	762.1	All calls	manta,hydra,gridss,pindel,crest,cortex	0.84877468	0.15122532	0.810727824	0.829315108	4 of 6
NA12878	4	3	4292.333333	783.5833333	PASS only	manta,gridss,delly,lumpy	0.845627227	0.154372773	0.813558251	0.829282822	3 of 4
NA12878	7	4	4272.957143	756.3666667	All calls	hydra,gridss,pindel,socrates,crest,cortex,lumpy	0.849608676	0.150391324	0.809885736	0.829271786	4 of 7
NA12878	4	3	4322.5	826.5	PASS only	gridss,pindel,delly,lumpy	0.839483395	0.160516605	0.819275967	0.829256595	3 of 4
NA12878	4	3	4138	566.3333333	PASS only	manta,breakdancer,gridss,crest	0.87961454	0.12038546	0.784306293	0.829230821	3 of 4
NA12878	5	3	4256.533333	733.7166667	PASS only	hydra,gridss,pindel,crest,lumpy	0.852969958	0.147030042	0.806772808	0.829228459	3 of 5
NA12878	9	4	4590.198413	1204.919841	PASS only	manta,breakdancer,hydra,pindel,socrates,crest,cortex,delly,lumpy	0.792080198	0.207919802	0.870014862	0.829220375	4 of 9
NA12878	5	3	4563.95	1168.466667	PASS only	manta,pindel,crest,delly,lumpy	0.796165085	0.203834915	0.865039803	0.829174647	3 of 5
NA12878	4	3	4454.833333	1014.5	PASS only	hydra,gridss,pindel,delly	0.814511214	0.185488786	0.8443581	0.82916615	3 of 4
NA12878	8	4	4544.246429	1141.109524	All calls	breakdancer,hydra,gridss,pindel,socrates,crest,cortex,lumpy	0.799289696	0.200710304	0.861305237	0.829139469	4 of 8
NA12878	7	3	4749.109524	1430.497619	PASS only	manta,gridss,pindel,crest,cortex,delly,lumpy	0.768513178	0.231486822	0.900134481	0.82913275	3 of 7
NA12878	6	3	4704.833333	1368	PASS only	manta,breakdancer,pindel,crest,cortex,delly	0.774734473	0.225265527	0.891742482	0.829130748	3 of 6
NA12878	4	3	4237	707.6666667	PASS only	manta,gridss,socrates,delly	0.856882837	0.143117163	0.803070508	0.829104429	3 of 4
NA12878	9	4	4668.929365	1318.143651	PASS only	manta,breakdancer,hydra,gridss,pindel,socrates,cortex,delly,lumpy	0.779835047	0.220164953	0.884937332	0.829068472	4 of 9
NA12878	5	3	4405.366667	946.2333333	PASS only	manta,breakdancer,hydra,pindel,crest	0.823186835	0.176813165	0.83498231	0.829042619	3 of 5
NA12878	3	2	4256	735.8333333	PASS only	hydra,gridss,crest	0.852592568	0.147407432	0.806671721	0.828996705	2 of 3
NA12878	7	5	4424.109524	973.3333333	All calls	manta,hydra,gridss,pindel,socrates,cortex,delly	0.819667691	0.180332309	0.838534785	0.828993903	5 of 7
NA12878	7	5	4548.690476	1149.952381	All calls	manta,breakdancer,gridss,pindel,socrates,delly,lumpy	0.798205922	0.201794078	0.86214755	0.828945513	5 of 7
NA12878	6	3	4427.4	978.8333333	PASS only	breakdancer,hydra,gridss,pindel,socrates,cortex	0.818943565	0.181056435	0.839158453	0.828927784	3 of 6
NA12878	6	4	4321.783333	829.6333333	PASS only	manta,breakdancer,hydra,pindel,crest,delly	0.838950451	0.161049549	0.819140131	0.828926947	4 of 6
NA12878	5	3	4509.883333	1095.983333	PASS only	manta,breakdancer,gridss,delly,lumpy	0.804493507	0.195506493	0.854792141	0.828880462	3 of 5
NA12878	3	2	4566	1175.5	PASS only	manta,crest,delly	0.795262562	0.204737438	0.865428355	0.828863172	2 of 3
NA12878	1	1	4494	1074	PASS only	gridss	0.807112069	0.192887931	0.851781653	0.828845444	1 of 1
NA12878	7	4	4549.685714	1152.766667	All calls	manta,breakdancer,hydra,gridss,pindel,crest,cortex	0.797847209	0.202152791	0.862336185	0.828839176	4 of 7
NA12878	5	2	4600.35	1225.483333	PASS only	breakdancer,gridss,socrates,crest,lumpy	0.789646689	0.210353311	0.871938969	0.82875501	2 of 5
NA12878	6	3	4292.166667	790.0666667	All calls	breakdancer,pindel,socrates,crest,cortex,lumpy	0.844543409	0.155456591	0.813526662	0.828744928	3 of 6
NA12878	6	3	4420.566667	972.0166667	All calls	breakdancer,hydra,pindel,socrates,crest,cortex	0.819749347	0.180250653	0.83786328	0.828707342	3 of 6
NA12878	7	4	4403.109524	947.5666667	All calls	manta,breakdancer,gridss,socrates,crest,cortex,lumpy	0.822907118	0.177092882	0.834554497	0.828689883	4 of 7
NA12878	6	4	4178.116667	630.4	PASS only	breakdancer,gridss,pindel,socrates,crest,delly	0.868899279	0.131100721	0.791909906	0.828620112	4 of 6
NA12878	6	4	4261.233333	747.9	All calls	breakdancer,gridss,pindel,crest,cortex,delly	0.850692735	0.149307265	0.807663634	0.82861995	4 of 6
NA12878	7	4	4249.957143	732.0666667	All calls	manta,hydra,pindel,socrates,crest,cortex,lumpy	0.853058377	0.146941623	0.805526373	0.828611285	4 of 7
NA12878	6	3	4612.933333	1245.633333	PASS only	manta,hydra,gridss,crest,delly,lumpy	0.787382579	0.212617421	0.874323983	0.82857887	3 of 6
NA12878	8	4	4591.996429	1216.285714	PASS only	manta,breakdancer,hydra,gridss,pindel,cortex,delly,lumpy	0.790594588	0.209405412	0.870355654	0.828560004	4 of 8
NA12878	8	4	4534.629762	1135.79881	PASS only	breakdancer,hydra,gridss,pindel,socrates,crest,delly,lumpy	0.79969789	0.20030211	0.859482517	0.828513105	4 of 8
NA12878	6	4	4520.033333	1115.233333	All calls	manta,breakdancer,gridss,pindel,socrates,crest	0.802097505	0.197902495	0.856715946	0.828507537	4 of 6
NA12878	5	3	4303.533333	809.55	PASS only	manta,hydra,pindel,crest,lumpy	0.841670877	0.158329123	0.815681072	0.828472194	3 of 5
NA12878	6	2	4636.5	1280.4	PASS only	breakdancer,gridss,socrates,crest,cortex,lumpy	0.7836029	0.2163971	0.878790751	0.82847162	2 of 6
NA12878	9	5	4418.6	972.7071429	All calls	manta,breakdancer,hydra,pindel,socrates,crest,cortex,delly,lumpy	0.819578607	0.180421393	0.837490523	0.828437757	5 of 9
NA12878	6	3	4218.366667	690.0833333	PASS only	breakdancer,hydra,gridss,socrates,crest,cortex	0.859409114	0.140590886	0.799538792	0.828393613	3 of 6
NA12878	6	4	4313.483333	824.8333333	PASS only	manta,breakdancer,hydra,pindel,socrates,delly	0.839474017	0.160525983	0.81756697	0.828375682	4 of 6
NA12878	8	5	4381.822619	922.3571429	All calls	manta,breakdancer,gridss,pindel,crest,cortex,delly,lumpy	0.826107488	0.173892512	0.830519829	0.828307783	5 of 8
NA12878	5	3	4647.633333	1298.5	PASS only	manta,breakdancer,pindel,socrates,delly	0.781622791	0.218377209	0.880900935	0.82829765	3 of 5
NA12878	7	3	4786.964286	1496.116667	PASS only	manta,breakdancer,gridss,pindel,socrates,crest,delly	0.761881682	0.238118318	0.907309379	0.828260362	3 of 7
NA12878	8	4	4636.979762	1284.159524	PASS only	manta,breakdancer,hydra,gridss,pindel,socrates,delly,lumpy	0.783122899	0.216877101	0.878881683	0.828243651	4 of 8
NA12878	8	3	4690.85	1360.389286	PASS only	manta,hydra,gridss,socrates,crest,cortex,delly,lumpy	0.775188317	0.224811683	0.889092115	0.828242413	3 of 8
NA12878	5	3	4152.033333	598.1666667	PASS only	manta,breakdancer,gridss,socrates,cortex	0.874075478	0.125924522	0.786966136	0.828236687	3 of 5
NA12878	6	4	4519.683333	1118.65	All calls	breakdancer,gridss,pindel,socrates,crest,delly	0.801599172	0.198400828	0.856649608	0.82821061	4 of 6
NA12878	4	2	4746	1440.666667	PASS only	manta,gridss,socrates,delly	0.767133621	0.232866379	0.89954511	0.828079563	2 of 4
NA12878	7	3	4690.65	1362.554762	PASS only	breakdancer,gridss,pindel,socrates,crest,delly,lumpy	0.774903573	0.225096427	0.889054208	0.828063416	3 of 7
NA12878	5	3	4394.733333	944.3	PASS only	manta,breakdancer,hydra,pindel,socrates	0.823132777	0.176867223	0.832966894	0.828020637	3 of 5
NA12878	7	4	4333.138095	857.75	All calls	breakdancer,hydra,pindel,socrates,crest,cortex,delly	0.834758526	0.165241474	0.821292285	0.827970655	4 of 7
NA12878	7	4	4198.404762	667.3	PASS only	manta,breakdancer,hydra,socrates,crest,cortex,delly	0.862856455	0.137143545	0.795755262	0.827948527	4 of 7
NA12878	5	2	4715.366667	1399.2	PASS only	manta,breakdancer,gridss,crest,lumpy	0.771169393	0.228830607	0.893738944	0.82794242	2 of 5
NA12878	7	4	4551	1166.633333	All calls	manta,breakdancer,gridss,pindel,socrates,crest,cortex	0.795958701	0.204041299	0.862585292	0.827933743	4 of 7
NA12878	5	3	4766.35	1471.833333	PASS only	manta,hydra,gridss,pindel,delly	0.764060584	0.235939416	0.903402199	0.827909347	3 of 5
NA12878	5	3	4355.466667	890.4333333	PASS only	breakdancer,hydra,gridss,pindel,crest	0.830261093	0.169738907	0.825524387	0.827885965	3 of 5
NA12878	8	5	4470.30119	1053.171429	All calls	manta,breakdancer,hydra,gridss,pindel,crest,cortex,delly	0.809328026	0.190671974	0.847289839	0.82787398	5 of 8
NA12878	4	3	4566.5	1189.75	PASS only	manta,breakdancer,pindel,delly	0.793311618	0.206688382	0.865523124	0.827845634	3 of 4
NA12878	6	4	4143.3	590.8	PASS only	manta,hydra,pindel,crest,cortex,delly	0.875203312	0.124796688	0.785310842	0.827823898	4 of 6
NA12878	9	5	4689.549603	1364.464286	All calls	manta,breakdancer,hydra,gridss,pindel,socrates,crest,cortex,delly	0.774618243	0.225381757	0.888845641	0.827810036	5 of 9
NA12878	6	4	4092.4	519.05	PASS only	manta,hydra,gridss,pindel,crest,cortex	0.887443212	0.112556788	0.775663381	0.827796854	4 of 6
NA12878	8	5	4663.966667	1329.152381	All calls	manta,breakdancer,hydra,gridss,pindel,socrates,crest,delly	0.778220261	0.221779739	0.883996715	0.827742905	5 of 8
NA12878	6	3	4419.5	983.4	All calls	manta,breakdancer,socrates,crest,cortex,lumpy	0.817986637	0.182013363	0.837661107	0.827706974	3 of 6
NA12878	6	4	4149.5	601	PASS only	manta,breakdancer,pindel,crest,cortex,delly	0.873487001	0.126512999	0.786485974	0.827706578	4 of 6
NA12878	6	3	4760.483333	1467.4	PASS only	manta,breakdancer,gridss,pindel,socrates,delly	0.764382227	0.235617773	0.902290245	0.82763067	3 of 6
NA12878	6	4	4175.45	638.8333333	PASS only	hydra,gridss,pindel,socrates,crest,delly	0.867304583	0.132695417	0.791404473	0.827617989	4 of 6
NA12878	7	3	4755.52619	1460.77381	PASS only	manta,gridss,pindel,socrates,cortex,delly,lumpy	0.76500912	0.23499088	0.901350681	0.827602167	3 of 7
NA12878	6	4	4538.166667	1153.483333	All calls	manta,hydra,gridss,pindel,socrates,crest	0.79733762	0.20266238	0.860152894	0.827554976	4 of 6
NA12878	7	4	4621.883333	1272.27381	All calls	manta,breakdancer,pindel,socrates,crest,delly,lumpy	0.784146608	0.215853392	0.876020344	0.827541327	4 of 7
NA12878	7	3	4611.985714	1258.388095	PASS only	breakdancer,hydra,gridss,pindel,socrates,crest,lumpy	0.785637485	0.214362515	0.874144373	0.82753114	3 of 7
NA12878	6	3	4473.05	1061.816667	PASS only	breakdancer,gridss,socrates,crest,delly,lumpy	0.808158583	0.191841417	0.847810842	0.827509975	3 of 6
NA12878	7	5	4191.566667	663.1666667	All calls	manta,breakdancer,gridss,pindel,crest,cortex,delly	0.863397921	0.136602079	0.794459186	0.827495213	5 of 7
NA12878	7	3	4659.419048	1326.180952	PASS only	manta,hydra,gridss,socrates,crest,delly,lumpy	0.778438093	0.221561907	0.88313477	0.827487932	3 of 7
NA12878	7	4	4546.069048	1165.8	All calls	breakdancer,gridss,pindel,socrates,crest,cortex,delly	0.795898682	0.204101318	0.861650691	0.827470555	4 of 7
NA12878	6	5	4381.5	932.7333333	All calls	manta,hydra,gridss,pindel,socrates,delly	0.824483933	0.175516067	0.830458681	0.827460522	5 of 6
NA12878	8	3	4719.211905	1411.729762	PASS only	breakdancer,gridss,pindel,socrates,crest,cortex,delly,lumpy	0.769736879	0.230263121	0.894467761	0.827428077	3 of 8
NA12878	6	3	4782.716667	1501.933333	PASS only	manta,hydra,gridss,pindel,crest,delly	0.761015596	0.238984404	0.906504296	0.827413107	3 of 6
NA12878	8	5	4393.782143	950.8285714	All calls	manta,gridss,pindel,socrates,crest,cortex,delly,lumpy	0.822095823	0.177904177	0.832786608	0.827406683	5 of 8
NA12878	4	3	4225.583333	712.5833333	PASS only	manta,breakdancer,crest,delly	0.855698809	0.144301191	0.800906621	0.82739659	3 of 4
NA12878	7	5	4214.466667	696.9952381	All calls	manta,breakdancer,hydra,gridss,pindel,socrates,crest	0.858088029	0.141911971	0.798799596	0.827383053	5 of 7
NA12878	5	3	4382.833333	935.6666667	All calls	hydra,gridss,pindel,crest,cortex	0.824073204	0.175926796	0.830711398	0.827378986	3 of 5
NA12878	8	4	4431.103571	1004.4	PASS only	manta,breakdancer,hydra,gridss,crest,cortex,delly,lumpy	0.815214913	0.184785087	0.839860419	0.82735417	4 of 8
NA12878	5	3	4672.516667	1346.9	PASS only	manta,hydra,pindel,crest,delly	0.776240776	0.223759224	0.885617261	0.827329669	3 of 5
NA12878	6	4	4622.033333	1275.9	All calls	manta,breakdancer,gridss,socrates,crest,delly	0.783669986	0.216330014	0.876048774	0.827288511	4 of 6
NA12878	6	3	4373.283333	924.55	PASS only	breakdancer,pindel,socrates,crest,cortex,delly	0.825485261	0.174514739	0.828901314	0.827189761	3 of 6
NA12878	6	4	4403.583333	967.75	All calls	manta,breakdancer,gridss,crest,cortex,delly	0.819830582	0.180169418	0.834644301	0.827171123	4 of 6
NA12878	6	4	4200.933333	681.0333333	PASS only	manta,breakdancer,gridss,crest,delly,lumpy	0.860500208	0.139499792	0.796234521	0.827120913	4 of 6
NA12878	7	3	4650.02619	1318.12381	PASS only	manta,hydra,gridss,socrates,cortex,delly,lumpy	0.779140302	0.220859698	0.881354471	0.827101415	3 of 7
NA12878	7	5	4114.214286	558.5333333	PASS only	manta,breakdancer,gridss,pindel,socrates,crest,delly	0.880470041	0.119529959	0.779798007	0.827081849	5 of 7
NA12878	6	3	4550.933333	1178.316667	All calls	breakdancer,gridss,pindel,crest,cortex,lumpy	0.794333173	0.205666827	0.862572656	0.827047697	3 of 6
NA12878	7	5	4109.747619	553	PASS only	manta,hydra,gridss,pindel,socrates,crest,delly	0.881400401	0.118599599	0.778951406	0.827015189	5 of 7
NA12878	8	5	4419.444048	992.4190476	All calls	manta,breakdancer,hydra,gridss,socrates,crest,cortex,delly	0.816621553	0.183378447	0.837650502	0.827002369	5 of 8
NA12878	8	5	4203.117857	686.0904762	All calls	breakdancer,gridss,pindel,socrates,crest,cortex,delly,lumpy	0.859672481	0.140327519	0.79664857	0.826961479	5 of 8
NA12878	7	4	4214.159524	701.9166667	All calls	breakdancer,pindel,socrates,crest,cortex,delly,lumpy	0.857220141	0.142779859	0.798741381	0.826948199	4 of 7
NA12878	7	4	4568.271429	1205.5	All calls	manta,hydra,gridss,pindel,socrates,crest,cortex	0.791210994	0.208789006	0.865858876	0.826853561	4 of 7
NA12878	6	4	4275.883333	790.8166667	PASS only	breakdancer,hydra,gridss,pindel,crest,delly	0.84391879	0.15608121	0.810440359	0.826840831	4 of 6
NA12878	6	3	4286.333333	805.9	All calls	hydra,pindel,socrates,crest,cortex,lumpy	0.841739381	0.158260619	0.812421026	0.826820384	3 of 6
NA12878	8	4	4650.332143	1322.62381	All calls	manta,breakdancer,pindel,socrates,crest,cortex,delly,lumpy	0.778564614	0.221435386	0.881412461	0.826802445	4 of 8
NA12878	7	4	4644.009524	1313.666667	All calls	manta,breakdancer,gridss,socrates,crest,cortex,delly	0.779500157	0.220499843	0.880214087	0.826801386	4 of 7
NA12878	6	3	4565.55	1202.433333	PASS only	manta,hydra,gridss,cortex,delly,lumpy	0.791533147	0.208466853	0.865343063	0.826794076	3 of 6
NA12878	9	5	4468.669048	1065.121429	All calls	breakdancer,hydra,gridss,pindel,socrates,crest,cortex,delly,lumpy	0.807524077	0.192475923	0.846980487	0.826781806	5 of 9
NA12878	6	3	4778.2	1504.383333	PASS only	manta,breakdancer,gridss,pindel,cortex,delly	0.760547015	0.239452985	0.905648218	0.826779522	3 of 6
NA12878	8	4	4532.553571	1156.271429	PASS only	manta,breakdancer,hydra,pindel,socrates,crest,delly,lumpy	0.79674688	0.20325312	0.859089001	0.826744352	4 of 8
NA12878	7	3	4799.047619	1535.25	PASS only	manta,breakdancer,gridss,pindel,crest,cortex,delly	0.757629008	0.242370992	0.909599625	0.826688131	3 of 7
NA12878	6	3	4618.216667	1278.75	PASS only	manta,hydra,gridss,socrates,delly,lumpy	0.783151225	0.216848775	0.875325373	0.82667689	3 of 6
NA12878	6	4	4477.85	1079.6	All calls	manta,hydra,pindel,socrates,crest,delly	0.805738243	0.194261757	0.848720622	0.826671097	4 of 6
NA12878	6	4	4093.9	534.85	PASS only	manta,breakdancer,gridss,pindel,crest,cortex	0.884450446	0.115549554	0.775947688	0.826653878	4 of 6
NA12878	5	2	4528.883333	1152.266667	PASS only	breakdancer,gridss,crest,cortex,lumpy	0.797177215	0.202822785	0.858393354	0.826653525	2 of 5
NA12878	7	4	4400.859524	970.7666667	All calls	manta,breakdancer,pindel,crest,cortex,delly,lumpy	0.819278812	0.180721188	0.834128037	0.826636744	4 of 7
NA12878	7	3	4712.542857	1413.964286	PASS only	manta,breakdancer,hydra,gridss,pindel,crest,lumpy	0.769205478	0.230794522	0.893203726	0.826580119	3 of 7
NA12878	7	3	4623.885714	1288.164286	PASS only	manta,breakdancer,hydra,pindel,socrates,crest,lumpy	0.782112079	0.217887921	0.87639987	0.826575804	3 of 7
NA12878	7	5	4362.933333	917.8904762	All calls	manta,gridss,pindel,socrates,crest,delly,lumpy	0.826184226	0.173815774	0.826939601	0.826561741	5 of 7
NA12878	6	4	4272.366667	789.3833333	All calls	breakdancer,hydra,gridss,pindel,socrates,crest	0.844049324	0.155950676	0.809773819	0.826556391	4 of 6
NA12878	9	6	4180.265873	658.7380952	All calls	manta,breakdancer,gridss,pindel,socrates,crest,cortex,delly,lumpy	0.863869073	0.136130927	0.792317262	0.82654755	6 of 9
NA12878	7	4	4514.971429	1134.066667	All calls	manta,hydra,pindel,socrates,crest,cortex,delly	0.799246058	0.200753942	0.855756526	0.82653651	4 of 7
NA12878	7	3	4512.55	1131.190476	PASS only	manta,breakdancer,socrates,crest,cortex,delly,lumpy	0.799567241	0.200432759	0.855297574	0.826494001	3 of 7
NA12878	7	4	4158.990476	629.6238095	PASS only	manta,hydra,gridss,pindel,socrates,cortex,lumpy	0.868516491	0.131483509	0.788284776	0.826457996	4 of 7
NA12878	9	5	4634.568254	1305.080952	All calls	manta,hydra,gridss,pindel,socrates,crest,cortex,delly,lumpy	0.780276426	0.219723574	0.878424612	0.826446721	5 of 9
NA12878	6	4	4682.566667	1373.633333	All calls	manta,breakdancer,gridss,pindel,crest,delly	0.773185606	0.226814394	0.887522113	0.826417936	4 of 6
NA12878	4	2	4764.333333	1489.916667	PASS only	manta,gridss,cortex,delly	0.761775326	0.238224674	0.903019965	0.826405903	2 of 4
NA12878	6	3	4600.116667	1257.183333	PASS only	manta,pindel,socrates,crest,delly,lumpy	0.785364702	0.214635298	0.871894743	0.826370738	3 of 6
NA12878	7	4	4097.733333	543.85	PASS only	manta,breakdancer,hydra,pindel,socrates,crest,cortex	0.882830931	0.117169069	0.776674248	0.826357227	4 of 7
NA12878	7	3	4547.309524	1183.164286	PASS only	breakdancer,hydra,gridss,pindel,crest,cortex,lumpy	0.793531159	0.206468841	0.861885808	0.826297251	3 of 7
NA12878	8	3	4765.402381	1493.229762	PASS only	manta,gridss,pindel,socrates,crest,cortex,delly,lumpy	0.761412761	0.238587239	0.903222589	0.826277305	3 of 8
NA12878	8	5	4186.832143	671.6238095	All calls	manta,breakdancer,pindel,socrates,crest,cortex,delly,lumpy	0.861761882	0.138238118	0.793561816	0.826256913	5 of 8
NA12878	6	3	4383.933333	952.6	PASS only	manta,breakdancer,pindel,socrates,cortex,lumpy	0.821494603	0.178505397	0.830919889	0.826180365	3 of 6
NA12878	4	2	4424	1009.833333	PASS only	gridss,pindel,socrates,crest	0.814158206	0.185841794	0.838514026	0.826156647	2 of 4
NA12878	5	3	4257.966667	774.0833333	PASS only	manta,breakdancer,socrates,cortex,delly	0.846169388	0.153830612	0.807044478	0.826143968	3 of 5
NA12878	8	5	4607.42619	1271.209524	All calls	manta,hydra,gridss,pindel,socrates,crest,delly,lumpy	0.783757731	0.216242269	0.873280173	0.826100701	5 of 8
NA12878	4	2	4614	1281.583333	PASS only	manta,socrates,crest,delly	0.782619758	0.217380242	0.874526156	0.826024362	2 of 4
NA12878	9	5	4196.198413	688.4198413	PASS only	manta,breakdancer,hydra,pindel,socrates,crest,cortex,delly,lumpy	0.859063737	0.140936263	0.795337076	0.825973048	5 of 9
NA12878	6	4	4209.55	707.4	All calls	manta,breakdancer,pindel,crest,cortex,delly	0.856130325	0.143869675	0.797867703	0.825972854	4 of 6
NA12878	7	3	4734.957143	1454.266667	PASS only	manta,breakdancer,pindel,socrates,crest,cortex,delly	0.765032464	0.234967536	0.897452074	0.82596855	3 of 7
NA12878	7	4	4665.733333	1356.32381	All calls	manta,breakdancer,gridss,pindel,socrates,crest,lumpy	0.774774005	0.225225995	0.884331564	0.825935517	4 of 7
NA12878	6	4	4190.266667	680.6333333	PASS only	manta,hydra,gridss,crest,delly,lumpy	0.860265386	0.139734614	0.794212787	0.82592056	4 of 6
NA12878	8	5	4123.82619	586.2892857	PASS only	manta,breakdancer,gridss,pindel,socrates,cortex,delly,lumpy	0.875525496	0.124474504	0.781619824	0.825911978	5 of 8
NA12878	4	3	4368.75	934.5	PASS only	manta,pindel,crest,delly	0.8237873	0.1762127	0.828042077	0.825909209	3 of 4
NA12878	6	4	4217.8	720.0833333	All calls	manta,breakdancer,hydra,pindel,socrates,crest	0.854171659	0.145828341	0.799431387	0.825895472	4 of 6
NA12878	6	4	4531.3	1166.95	All calls	manta,hydra,gridss,pindel,socrates,cortex	0.795209055	0.204790945	0.858851403	0.825805864	4 of 6
NA12878	10	6	4090.045238	540.1301587	PASS only	manta,breakdancer,hydra,gridss,pindel,socrates,crest,cortex,delly,lumpy	0.883345638	0.116654362	0.775217066	0.825756677	6 of 10
NA12878	6	4	4507.533333	1134.083333	All calls	manta,breakdancer,gridss,pindel,socrates,cortex	0.798979016	0.201020984	0.854346727	0.825735776	4 of 6
NA12878	7	5	4193.128571	687.1	All calls	manta,hydra,gridss,pindel,crest,cortex,delly	0.859207414	0.140792586	0.794755226	0.825725522	5 of 7
NA12878	8	5	4332.939286	886.0571429	All calls	manta,breakdancer,gridss,socrates,crest,cortex,delly,lumpy	0.830224612	0.169775388	0.821254603	0.825715247	5 of 8
NA12878	5	2	4570.85	1224.516667	PASS only	manta,breakdancer,socrates,crest,lumpy	0.788707646	0.211292354	0.866347612	0.825706552	2 of 5
NA12878	7	4	4265.240476	790.3238095	PASS only	manta,breakdancer,pindel,socrates,cortex,delly,lumpy	0.843672483	0.156327517	0.808423138	0.825671768	4 of 7
NA12878	7	4	4539.347619	1180.247619	PASS only	manta,breakdancer,hydra,gridss,pindel,delly,lumpy	0.793648402	0.206351598	0.860376728	0.825666555	4 of 7
NA12878	9	6	4176.968254	664.8809524	All calls	manta,hydra,gridss,pindel,socrates,crest,cortex,delly,lumpy	0.862680368	0.137319632	0.791692239	0.825663275	6 of 9
NA12878	6	4	4217.483333	723.1	PASS only	manta,breakdancer,pindel,crest,delly,lumpy	0.853640764	0.146359236	0.799371367	0.825615217	4 of 6
NA12878	8	5	4203.605952	703.5904762	All calls	hydra,gridss,pindel,socrates,crest,cortex,delly,lumpy	0.856620682	0.143379318	0.796741083	0.825596556	5 of 8
NA12878	7	3	4492.990476	1115.440476	PASS only	manta,breakdancer,hydra,gridss,socrates,cortex,lumpy	0.80111363	0.19888637	0.85159031	0.825581144	3 of 7
NA12878	5	4	4167.3	652.55	PASS only	manta,gridss,pindel,delly,lumpy	0.864611969	0.135388031	0.789859742	0.825547131	4 of 5
NA12878	5	4	4491.8	1114.4	All calls	manta,hydra,gridss,pindel,socrates	0.801220078	0.198779922	0.85136467	0.825531602	4 of 5
NA12878	5	2	4752.416667	1485.416667	PASS only	manta,gridss,socrates,crest,delly	0.761869773	0.238130227	0.900761309	0.825514236	2 of 5
NA12878	8	4	4482.40119	1101.364286	PASS only	manta,breakdancer,hydra,pindel,crest,cortex,delly,lumpy	0.802755991	0.197244009	0.849583243	0.825506076	4 of 8
NA12878	5	4	4468.8	1082.15	All calls	manta,breakdancer,gridss,pindel,socrates	0.805051388	0.194948612	0.847005307	0.825495638	4 of 5
NA12878	7	4	4210.307143	714.3738095	PASS only	manta,breakdancer,gridss,socrates,cortex,delly,lumpy	0.854940083	0.145059917	0.79801121	0.82549531	4 of 7
NA12878	6	3	4605.633333	1277.1	PASS only	manta,pindel,crest,cortex,delly,lumpy	0.782907039	0.217092961	0.872940359	0.82547601	3 of 6
NA12878	8	4	4458.384524	1067.647619	PASS only	breakdancer,hydra,gridss,pindel,crest,cortex,delly,lumpy	0.806796705	0.193203295	0.845031183	0.825471442	4 of 8
NA12878	6	4	4451.433333	1057.85	All calls	manta,gridss,pindel,crest,cortex,delly	0.80798773	0.19201227	0.843713672	0.825464329	4 of 6
NA12878	6	3	4714.883333	1432.883333	PASS only	manta,hydra,pindel,socrates,crest,delly	0.766926201	0.233073799	0.893647334	0.825451617	3 of 6
NA12878	7	5	4097.490476	554.4619048	PASS only	manta,breakdancer,gridss,pindel,crest,delly,lumpy	0.880810924	0.119189076	0.776628218	0.825445232	5 of 7
NA12878	4	3	4209.083333	713.6666667	PASS only	manta,hydra,crest,delly	0.855026831	0.144973169	0.797779252	0.825411611	3 of 4
NA12878	6	4	4433.7	1033.883333	All calls	manta,breakdancer,pindel,socrates,cortex,delly	0.810906708	0.189093292	0.84035254	0.82536708	4 of 6
NA12878	6	3	4510.7	1143.533333	All calls	manta,breakdancer,hydra,socrates,crest,cortex	0.797756253	0.202243747	0.854946929	0.825362069	3 of 6
NA12878	5	4	4392.05	974.8	All calls	manta,breakdancer,pindel,socrates,delly	0.818366453	0.181633547	0.832458302	0.825352232	4 of 5
NA12878	6	2	4621.366667	1301.316667	PASS only	hydra,gridss,socrates,crest,cortex,lumpy	0.780282586	0.219717414	0.875922416	0.825341074	2 of 6
NA12878	5	4	4456.75	1067.05	All calls	breakdancer,gridss,pindel,socrates,delly	0.806826822	0.193173178	0.84472138	0.825339358	4 of 5
NA12878	7	4	4404.842857	993.2666667	All calls	manta,hydra,gridss,socrates,crest,cortex,lumpy	0.815997311	0.184002689	0.834883028	0.825332145	4 of 7
NA12878	7	4	4723.316667	1446.916667	All calls	manta,breakdancer,gridss,pindel,crest,cortex,delly	0.765500494	0.234499506	0.895245767	0.825304977	4 of 7
NA12878	5	3	4426.75	1025.35	PASS only	manta,pindel,socrates,crest,delly	0.811934851	0.188065149	0.839035254	0.825262628	3 of 5
NA12878	8	3	4708.009524	1425.939286	PASS only	manta,breakdancer,hydra,pindel,socrates,crest,cortex,lumpy	0.767533227	0.232466773	0.892344489	0.825246388	3 of 8
NA12878	2	1	4552	1204	PASS only	gridss,crest	0.790826963	0.209173037	0.862774829	0.825235678	1 of 2
NA12878	6	3	4251.533333	776.4333333	PASS only	manta,hydra,gridss,socrates,cortex,lumpy	0.845577072	0.154422928	0.80582512	0.825222649	3 of 6
NA12878	7	4	4342.778571	906.8166667	All calls	manta,breakdancer,socrates,crest,cortex,delly,lumpy	0.827259698	0.172740302	0.823119517	0.825184414	4 of 7
NA12878	9	5	4172.848413	664.9055556	PASS only	manta,breakdancer,hydra,gridss,socrates,crest,cortex,delly,lumpy	0.862559039	0.137440961	0.790911375	0.8251829	5 of 9
NA12878	6	3	4278.3	815.2333333	PASS only	hydra,gridss,pindel,socrates,cortex,lumpy	0.839947384	0.160052616	0.810898408	0.825167317	3 of 6
NA12878	8	5	4638.472619	1328.307143	All calls	manta,breakdancer,hydra,gridss,pindel,socrates,cortex,delly	0.777382911	0.222617089	0.879164636	0.825146933	5 of 8
NA12878	6	4	4276.166667	812.6	All calls	hydra,gridss,pindel,crest,cortex,delly	0.840314942	0.159685058	0.810494061	0.825135153	4 of 6
NA12878	7	4	4465.057143	1081.566667	All calls	manta,hydra,gridss,pindel,crest,cortex,lumpy	0.805004503	0.194995497	0.846295895	0.825133946	4 of 7
NA12878	6	4	4492.416667	1120.883333	All calls	breakdancer,gridss,pindel,socrates,cortex,delly	0.80031651	0.19968349	0.851481552	0.825106603	4 of 6
NA12878	5	4	4397.95	986.6	All calls	manta,gridss,pindel,crest,delly	0.816772061	0.183227939	0.833576573	0.825088762	4 of 5
NA12878	8	3	4753.384524	1492.97381	PASS only	manta,breakdancer,hydra,gridss,pindel,socrates,crest,lumpy	0.760984924	0.239015076	0.900944754	0.825071463	3 of 8
NA12878	7	5	4092.833333	552.6952381	PASS only	manta,hydra,gridss,pindel,crest,delly,lumpy	0.881026404	0.118973596	0.775745514	0.82504088	5 of 7
NA12878	8	5	4182.205952	679.9904762	All calls	manta,hydra,pindel,socrates,crest,cortex,delly,lumpy	0.860147469	0.139852531	0.79268498	0.82503944	5 of 8
NA12878	8	5	4358.890476	931.6404762	All calls	manta,breakdancer,hydra,gridss,pindel,socrates,crest,lumpy	0.823904163	0.176095837	0.826173328	0.825037185	5 of 8
NA12878	8	4	4692.686905	1407.07381	All calls	manta,breakdancer,gridss,pindel,socrates,crest,cortex,lumpy	0.769323114	0.230676886	0.889440278	0.825032633	4 of 8
NA12878	6	4	4096.85	558.8	PASS only	hydra,gridss,pindel,crest,cortex,delly	0.879973795	0.120026205	0.776506823	0.825008936	4 of 6
NA12878	6	4	4098.25	560.8	PASS only	breakdancer,gridss,pindel,crest,cortex,delly	0.879632114	0.120367886	0.776772176	0.82500843	4 of 6
NA12878	7	4	4212.492857	723.5166667	All calls	hydra,pindel,socrates,crest,cortex,delly,lumpy	0.853420731	0.146579269	0.798425485	0.825007624	4 of 7
NA12878	5	3	4255.25	784.5	PASS only	breakdancer,pindel,crest,cortex,delly	0.844337517	0.155662483	0.806529568	0.825000606	3 of 5
NA12878	7	4	4211.02381	721.9571429	PASS only	breakdancer,gridss,pindel,socrates,cortex,delly,lumpy	0.853646882	0.146353118	0.798147045	0.824964574	4 of 7
NA12878	5	2	4717.366667	1443.2	PASS only	manta,hydra,gridss,crest,lumpy	0.765735836	0.234264164	0.894118019	0.824962037	2 of 5
NA12878	6	3	4786.983333	1542.4	PASS only	manta,hydra,gridss,pindel,socrates,delly	0.756311173	0.243688827	0.90731299	0.824959107	3 of 6
NA12878	4	2	4630.333333	1319.5	PASS only	manta,breakdancer,gridss,lumpy	0.778229082	0.221770918	0.877621936	0.824942469	2 of 4
NA12878	6	2	4753.166667	1494.983333	PASS only	manta,breakdancer,gridss,socrates,crest,lumpy	0.760731843	0.239268157	0.900903462	0.82490538	2 of 6
NA12878	6	3	4637.566667	1330.433333	PASS only	breakdancer,gridss,pindel,socrates,delly,lumpy	0.777072163	0.222927837	0.878992924	0.824896241	3 of 6
NA12878	5	4	4565	1227.1	All calls	manta,breakdancer,gridss,socrates,delly	0.78814247	0.21185753	0.865238817	0.824893161	4 of 5
NA12878	6	3	4595.366667	1270.833333	PASS only	breakdancer,gridss,pindel,cortex,delly,lumpy	0.783363449	0.216636551	0.87099444	0.824858047	3 of 6
NA12878	4	2	4659.333333	1363.416667	PASS only	manta,hydra,gridss,lumpy	0.773622238	0.226377762	0.883118524	0.824752001	2 of 4
NA12878	5	3	4517.05	1160.95	PASS only	manta,hydra,gridss,delly,lumpy	0.7955354	0.2044646	0.856150493	0.824730692	3 of 5
NA12878	7	4	4446.142857	1059.916667	All calls	breakdancer,gridss,pindel,crest,cortex,delly,lumpy	0.807499962	0.192500038	0.842710928	0.824729793	4 of 7
NA12878	5	3	4308.683333	864.0833333	PASS only	breakdancer,pindel,socrates,crest,delly	0.832955285	0.167044715	0.81665719	0.824725725	3 of 5
NA12878	5	3	4615.383333	1301.233333	PASS only	manta,breakdancer,pindel,cortex,delly	0.780071381	0.219928619	0.87478835	0.824719272	3 of 5
NA12878	7	5	4604.995238	1286.5	All calls	manta,breakdancer,hydra,gridss,pindel,socrates,delly	0.781634382	0.218365618	0.872819416	0.824714072	5 of 7
NA12878	7	3	4671.690476	1383.290476	PASS only	breakdancer,gridss,pindel,socrates,cortex,delly,lumpy	0.771545033	0.228454967	0.885460666	0.82458712	3 of 7
NA12878	5	2	4576.583333	1248.066667	PASS only	hydra,gridss,socrates,crest,lumpy	0.785726753	0.214273247	0.867434294	0.824561324	2 of 5
NA12878	6	4	4634.633333	1331	All calls	manta,breakdancer,gridss,pindel,socrates,lumpy	0.776888735	0.223111265	0.878436947	0.824548034	4 of 6
NA12878	6	4	4251.75	786.1333333	PASS only	breakdancer,hydra,gridss,pindel,socrates,delly	0.84395563	0.15604437	0.805866187	0.824471222	4 of 6
NA12878	6	4	4591.333333	1270.883333	All calls	manta,breakdancer,gridss,socrates,cortex,delly	0.783207717	0.216792283	0.870229972	0.824428806	4 of 6
NA12878	4	2	4293.833333	846.8333333	PASS only	breakdancer,gridss,socrates,cortex	0.835267799	0.164732201	0.813842557	0.824416	2 of 4
NA12878	7	4	4669.190476	1382.283333	All calls	manta,breakdancer,gridss,pindel,socrates,cortex,lumpy	0.77157906	0.22842094	0.884986823	0.824401019	4 of 7
NA12878	7	3	4800.997619	1570.25	PASS only	manta,hydra,gridss,pindel,socrates,crest,delly	0.753541207	0.246458793	0.909969223	0.824400369	3 of 7
NA12878	5	2	4699.816667	1426.35	PASS only	manta,breakdancer,gridss,socrates,lumpy	0.767170879	0.232829121	0.890791635	0.824372561	2 of 5
NA12878	5	3	4322.6	888.6666667	All calls	manta,breakdancer,pindel,crest,cortex	0.829472041	0.170527959	0.81929492	0.824352071	3 of 5
NA12878	6	3	4511.533333	1158.733333	All calls	manta,breakdancer,pindel,crest,cortex,lumpy	0.795647471	0.204352529	0.855104877	0.824305395	3 of 6
NA12878	5	2	4771.55	1529.666667	PASS only	manta,gridss,crest,cortex,delly	0.757242649	0.242757351	0.904387794	0.824300026	2 of 5
NA12878	6	4	4559.416667	1227.633333	All calls	manta,breakdancer,pindel,socrates,delly,lumpy	0.787865435	0.212134565	0.864180566	0.824260338	4 of 6
NA12878	6	3	4456.083333	1080.25	PASS only	manta,breakdancer,socrates,crest,delly,lumpy	0.804879884	0.195120116	0.844595021	0.824259333	3 of 6
NA12878	4	3	4379.333333	971	All calls	manta,breakdancer,gridss,crest	0.81851598	0.18148402	0.830048016	0.824241664	3 of 4
NA12878	7	3	4508.67381	1155.77381	PASS only	hydra,gridss,socrates,crest,cortex,delly,lumpy	0.795960015	0.204039985	0.85456289	0.824221086	3 of 7
NA12878	8	6	4159.166667	657.952381	All calls	manta,breakdancer,hydra,gridss,pindel,socrates,crest,delly	0.863413718	0.136586282	0.78831817	0.824158845	6 of 8
NA12878	6	4	4338.866667	914.4166667	All calls	manta,breakdancer,gridss,pindel,crest,lumpy	0.825934257	0.174065743	0.822378064	0.824152324	4 of 6
NA12878	5	3	4287.116667	840.9166667	All calls	breakdancer,pindel,crest,cortex,delly	0.836015757	0.163984243	0.812569497	0.8241259	3 of 5
NA12878	4	2	4387.166667	983.8333333	PASS only	manta,breakdancer,socrates,cortex	0.816824924	0.183175076	0.831532727	0.824113209	2 of 4
NA12878	6	3	4684.35	1407.883333	PASS only	manta,breakdancer,pindel,socrates,cortex,delly	0.768905218	0.231094782	0.887860121	0.824112219	3 of 6
NA12878	5	3	4104.666667	580.9166667	PASS only	manta,hydra,gridss,socrates,cortex	0.876020417	0.123979583	0.777988375	0.824099248	3 of 5
NA12878	5	2	4728.916667	1471.85	PASS only	manta,hydra,gridss,socrates,lumpy	0.76263419	0.23736581	0.896307177	0.824085181	2 of 5
NA12878	8	5	4048.688095	502.1666667	PASS only	manta,breakdancer,hydra,gridss,socrates,crest,cortex,delly	0.889654429	0.110345571	0.767378335	0.824004871	5 of 8
NA12878	7	3	4715.757143	1454.230952	PASS only	manta,breakdancer,hydra,gridss,pindel,socrates,lumpy	0.764305712	0.235694288	0.893812954	0.824001756	3 of 7
NA12878	7	4	4596.942857	1284.666667	All calls	manta,breakdancer,pindel,socrates,cortex,delly,lumpy	0.781579062	0.218420938	0.871293187	0.824001386	4 of 7
NA12878	7	4	4430.42619	1047.4	All calls	manta,breakdancer,hydra,socrates,crest,cortex,delly	0.808792765	0.191207235	0.83973203	0.823972066	4 of 7
NA12878	6	3	4413.8	1023.816667	All calls	manta,hydra,socrates,crest,cortex,lumpy	0.811715917	0.188284083	0.836580743	0.823960785	3 of 6
NA12878	4	2	4571.5	1249.166667	PASS only	gridss,crest,delly,lumpy	0.785391135	0.214608865	0.866470811	0.823941123	2 of 4
NA12878	6	4	4169.416667	675.25	PASS only	breakdancer,gridss,pindel,crest,delly,lumpy	0.860619926	0.139380074	0.79026093	0.823941111	4 of 6
NA12878	4	3	4222.166667	750.6666667	All calls	breakdancer,gridss,pindel,crest	0.849046486	0.150953514	0.800259035	0.823931179	3 of 4
NA12878	8	3	4763.875	1523.983333	PASS only	manta,breakdancer,hydra,gridss,pindel,crest,cortex,lumpy	0.757630778	0.242369222	0.902933093	0.823924829	3 of 8
NA12878	5	2	4617.183333	1314.683333	PASS only	gridss,crest,cortex,delly,lumpy	0.778369372	0.221630628	0.875129517	0.823918319	2 of 5
NA12878	4	2	4607.833333	1301.583333	PASS only	manta,crest,cortex,delly	0.779744194	0.220255806	0.873357341	0.823900168	2 of 4
NA12878	4	2	4606.25	1299.833333	PASS only	gridss,pindel,cortex,lumpy	0.779916188	0.220083812	0.87305724	0.823862578	2 of 4
NA12878	8	4	4402.67619	1009.822619	PASS only	manta,breakdancer,hydra,gridss,socrates,cortex,delly,lumpy	0.813427651	0.186572349	0.834472364	0.82381563	4 of 8
NA12878	8	5	4583.95119	1269.052381	All calls	manta,hydra,gridss,pindel,socrates,cortex,delly,lumpy	0.783179292	0.216820708	0.868830779	0.823784656	5 of 8
NA12878	4	2	4660.5	1379.333333	PASS only	breakdancer,gridss,pindel,crest	0.771627252	0.228372748	0.883339651	0.823713086	2 of 4
NA12878	5	3	4163.3	669.4166667	PASS only	manta,breakdancer,hydra,socrates,crest	0.861482327	0.138517673	0.789101592	0.823704954	3 of 5
NA12878	6	3	4635.633333	1344.95	PASS only	manta,breakdancer,hydra,gridss,pindel,lumpy	0.77511391	0.22488609	0.878626485	0.823630616	3 of 6
NA12878	5	3	4661	1381.35	PASS only	manta,hydra,pindel,socrates,delly	0.771388615	0.228611385	0.88343442	0.823618284	3 of 5
NA12878	3	2	4337	919.5	PASS only	gridss,pindel,socrates	0.825073718	0.174926282	0.822024261	0.823546167	2 of 3
NA12878	4	3	4102.333333	584.4166667	PASS only	manta,hydra,pindel,crest	0.875304493	0.124695507	0.777546121	0.823534332	3 of 4
NA12878	6	3	4429.233333	1051.416667	PASS only	manta,breakdancer,hydra,gridss,crest,lumpy	0.8081584	0.1918416	0.839505939	0.823533969	3 of 6
NA12878	5	3	4427.583333	1049.166667	All calls	manta,breakdancer,crest,cortex,delly	0.808432617	0.191567383	0.839193202	0.823525765	3 of 5
NA12878	6	3	4390.65	996.45	PASS only	breakdancer,gridss,crest,cortex,delly,lumpy	0.81503035	0.18496965	0.832192949	0.82352224	3 of 6
NA12878	4	3	4089.5	566.3333333	PASS only	breakdancer,gridss,pindel,crest	0.87836048	0.12163952	0.775113723	0.823513618	3 of 4
NA12878	9	5	4150.412698	654.4472222	PASS only	breakdancer,hydra,gridss,pindel,socrates,crest,cortex,delly,lumpy	0.863794734	0.136205266	0.786658965	0.823424337	5 of 9
NA12878	4	3	4108.333333	594.3333333	PASS only	manta,breakdancer,pindel,crest	0.873617806	0.126382194	0.778683346	0.823423303	3 of 4
NA12878	8	3	4813.230952	1601.790476	PASS only	manta,breakdancer,gridss,pindel,socrates,crest,cortex,delly	0.750306294	0.249693706	0.912287898	0.823406403	3 of 8
NA12878	6	3	4709.3	1454.133333	PASS only	manta,hydra,pindel,crest,cortex,delly	0.764070891	0.235929109	0.892589083	0.823344979	3 of 6
NA12878	7	4	4675.95	1406.640476	All calls	breakdancer,gridss,pindel,socrates,crest,delly,lumpy	0.768743189	0.231256811	0.886268006	0.823332791	4 of 7
NA12878	6	2	4770.933333	1542.433333	PASS only	manta,breakdancer,gridss,crest,cortex,lumpy	0.755687668	0.244312332	0.904270912	0.823329431	2 of 6
NA12878	5	3	4542.3	1215.866667	PASS only	breakdancer,gridss,pindel,delly,lumpy	0.788844829	0.211155171	0.860936315	0.82331546	3 of 5
NA12878	5	3	4206.983333	737.15	PASS only	breakdancer,gridss,pindel,socrates,lumpy	0.850904102	0.149095898	0.797381223	0.823273669	3 of 5
NA12878	6	3	4795.366667	1578.683333	PASS only	manta,hydra,gridss,pindel,cortex,delly	0.75232649	0.24767351	0.908901946	0.82323538	3 of 6
NA12878	6	3	4404.283333	1019.866667	PASS only	manta,breakdancer,crest,cortex,delly,lumpy	0.811976685	0.188023315	0.834776978	0.823218989	3 of 6
NA12878	7	5	4205.071429	735.3571429	All calls	breakdancer,hydra,gridss,pindel,socrates,crest,delly	0.851155192	0.148844808	0.797018845	0.823197931	5 of 7
NA12878	6	3	4211.2	744.25	PASS only	breakdancer,hydra,pindel,socrates,crest,cortex	0.849811823	0.150188177	0.79818044	0.823187329	3 of 6
NA12878	5	3	4252.866667	803.8166667	PASS only	gridss,pindel,socrates,cortex,delly	0.841038757	0.158961243	0.806077837	0.823187265	3 of 5
NA12878	5	3	4324.5	906.2666667	PASS only	breakdancer,hydra,gridss,pindel,socrates	0.826743052	0.173256948	0.819655042	0.823183789	3 of 5
NA12878	7	5	4549.928571	1228.685714	All calls	manta,hydra,gridss,pindel,socrates,delly,lumpy	0.787373641	0.212626359	0.862382216	0.823172741	5 of 7
NA12878	7	3	4790.842857	1573.133333	PASS only	manta,breakdancer,gridss,pindel,socrates,cortex,delly	0.752806534	0.247193466	0.908044514	0.82317056	3 of 7
NA12878	6	4	4373.216667	977.1666667	All calls	manta,pindel,socrates,crest,delly,lumpy	0.817365111	0.182634889	0.828888678	0.823086563	4 of 6
NA12878	7	4	4125.071429	622.8	PASS only	breakdancer,hydra,gridss,socrates,crest,cortex,delly	0.868825429	0.131174571	0.781855843	0.823049549	4 of 7
NA12878	5	3	4416.6	1039.733333	PASS only	manta,pindel,crest,cortex,delly	0.809444682	0.190555318	0.837111448	0.823045625	3 of 5
NA12878	7	4	4409.209524	1029.633333	All calls	manta,pindel,socrates,crest,cortex,delly,lumpy	0.810688898	0.189311102	0.835710675	0.823009648	4 of 7
NA12878	4	3	4143.416667	650	PASS only	breakdancer,gridss,crest,delly	0.864397351	0.135602649	0.785332954	0.822970546	3 of 4
NA12878	7	4	4362.852381	963.8761905	All calls	manta,breakdancer,hydra,pindel,socrates,crest,lumpy	0.819049126	0.180950874	0.826924257	0.822967852	4 of 7
NA12878	4	3	4576	1268.916667	PASS only	manta,hydra,pindel,delly	0.782902522	0.217097478	0.86732373	0.822953743	3 of 4
NA12878	6	3	4449.166667	1087.533333	All calls	breakdancer,gridss,socrates,crest,cortex,lumpy	0.803577341	0.196422659	0.843284054	0.822952022	3 of 6
NA12878	5	4	4047	512.6	PASS only	manta,hydra,gridss,crest,delly	0.887577858	0.112422142	0.767058378	0.822928952	4 of 5
NA12878	6	4	4061.05	533.05	PASS only	manta,breakdancer,gridss,socrates,cortex,delly	0.883970745	0.116029255	0.76972138	0.822899464	4 of 6
NA12878	7	4	4064	537.35	PASS only	breakdancer,hydra,gridss,pindel,socrates,crest,cortex	0.883219055	0.116780945	0.770280516	0.82289278	4 of 7
NA12878	4	3	4081.5	562.4166667	PASS only	hydra,gridss,pindel,crest	0.87889174	0.12110826	0.773597422	0.822889977	3 of 4
NA12878	5	3	4168.633333	687.75	PASS only	breakdancer,gridss,socrates,cortex,delly	0.858382267	0.141617733	0.790112459	0.82283372	3 of 5
NA12878	6	4	4381.533333	992.9833333	All calls	manta,breakdancer,hydra,gridss,socrates,crest	0.815242301	0.184757699	0.830464999	0.822783245	4 of 6
NA12878	8	4	4482.24881	1137.27619	All calls	breakdancer,hydra,pindel,socrates,crest,cortex,delly,lumpy	0.797620584	0.202379416	0.849554361	0.822768762	4 of 8
NA12878	5	2	4654.716667	1384.1	PASS only	gridss,pindel,crest,cortex,lumpy	0.770799467	0.229200533	0.882243493	0.822764841	2 of 5
NA12878	6	3	4384.316667	997.9	PASS only	hydra,pindel,socrates,crest,cortex,delly	0.81459312	0.18540688	0.830992545	0.822711116	3 of 6
NA12878	7	3	4684.32619	1427.280952	PASS only	hydra,gridss,pindel,crest,cortex,delly,lumpy	0.766463891	0.233536109	0.887855609	0.82270597	3 of 7
NA12878	5	4	4142.7	652.65	All calls	manta,breakdancer,gridss,pindel,crest	0.863899403	0.136100597	0.785197119	0.822670248	4 of 5
NA12878	7	5	4160.966667	678.8571429	All calls	manta,breakdancer,hydra,pindel,socrates,crest,delly	0.859735154	0.140264846	0.788659338	0.822664915	5 of 7
NA12878	5	2	4782.7	1568.65	PASS only	manta,gridss,socrates,cortex,delly	0.753021011	0.246978989	0.906501137	0.822663806	2 of 5
NA12878	6	4	4442.133333	1081.75	All calls	manta,hydra,pindel,socrates,cortex,delly	0.804168565	0.195831435	0.841950973	0.82262617	4 of 6
NA12878	7	3	4600.914286	1309.230952	PASS only	manta,breakdancer,hydra,pindel,crest,cortex,lumpy	0.778477364	0.221522636	0.872045922	0.822609431	3 of 7
NA12878	6	4	4209.516667	749.05	PASS only	manta,hydra,pindel,crest,delly,lumpy	0.848938201	0.151061799	0.797861385	0.822607699	4 of 6
NA12878	4	3	4134.916667	642.6666667	PASS only	hydra,gridss,crest,delly	0.865482898	0.134517102	0.783721885	0.822575699	3 of 4
NA12878	6	4	4210.116667	750.35	All calls	manta,hydra,pindel,crest,cortex,delly	0.84873399	0.15126601	0.797975107	0.822572242	4 of 6
NA12878	6	3	4133.833333	641.2666667	PASS only	manta,gridss,socrates,crest,cortex,lumpy	0.865706128	0.134293872	0.783516553	0.822563368	3 of 6
NA12878	7	3	4566.57619	1260.9	All calls	breakdancer,hydra,pindel,socrates,crest,cortex,lumpy	0.78362846	0.21637154	0.865537565	0.822548923	3 of 7
NA12878	5	4	4052.3	524.8	PASS only	manta,breakdancer,gridss,crest,delly	0.885342247	0.114657753	0.768062926	0.822543159	4 of 5
NA12878	7	3	4809.352381	1608.716667	PASS only	manta,hydra,gridss,pindel,crest,cortex,delly	0.74934569	0.25065431	0.911552764	0.822528473	3 of 7
NA12878	9	6	4304.18254	886.3869048	All calls	manta,breakdancer,hydra,gridss,pindel,socrates,crest,delly,lumpy	0.829231279	0.170768721	0.81580412	0.822462902	6 of 9
NA12878	7	3	4519.340476	1195.040476	PASS only	manta,hydra,socrates,crest,cortex,delly,lumpy	0.790871402	0.209128598	0.856584624	0.822417439	3 of 7
NA12878	6	2	4652.633333	1386.1	PASS only	manta,breakdancer,socrates,crest,cortex,lumpy	0.770465109	0.229534891	0.881848623	0.822402649	2 of 6
NA12878	7	4	4492.209524	1156.7	All calls	manta,breakdancer,hydra,pindel,crest,cortex,delly	0.795234816	0.204765184	0.85144229	0.822379263	4 of 7
NA12878	5	2	4506.283333	1177.1	PASS only	hydra,gridss,crest,cortex,lumpy	0.792887453	0.207112547	0.854109805	0.822360747	2 of 5
NA12878	8	5	4382.996429	1000.690476	All calls	manta,hydra,gridss,pindel,crest,cortex,delly,lumpy	0.814125432	0.185874568	0.83074231	0.822349937	5 of 8
NA12878	6	4	4523.083333	1201.7	All calls	hydra,gridss,pindel,socrates,crest,delly	0.790088126	0.209911874	0.857294036	0.822320229	4 of 6
NA12878	7	4	4553.588095	1246.416667	All calls	hydra,gridss,pindel,socrates,crest,cortex,delly	0.785100751	0.214899249	0.863075833	0.822243795	4 of 7
NA12878	6	4	4597.816667	1310.016667	All calls	manta,gridss,pindel,crest,delly,lumpy	0.77825768	0.22174232	0.871458807	0.822225534	4 of 6
NA12878	6	4	4123.266667	630.75	All calls	manta,breakdancer,gridss,socrates,crest,cortex	0.86732272	0.13267728	0.781513773	0.822185407	4 of 6
NA12878	5	3	4283.333333	860.2	All calls	breakdancer,hydra,pindel,socrates,crest	0.832760878	0.167239122	0.811852413	0.822173738	3 of 5
NA12878	5	3	4352.233333	958.9833333	All calls	manta,breakdancer,pindel,crest,lumpy	0.819441873	0.180558127	0.824911549	0.822167614	3 of 5
NA12878	6	4	4423.833333	1061.616667	All calls	manta,breakdancer,hydra,gridss,pindel,crest	0.806466805	0.193533195	0.838482436	0.82216306	4 of 6
NA12878	7	3	4552.783333	1246.440476	PASS only	breakdancer,pindel,socrates,crest,cortex,delly,lumpy	0.785067706	0.214932294	0.8629233	0.822156448	3 of 7
NA12878	7	5	4306.728571	894	All calls	manta,gridss,pindel,socrates,cortex,delly,lumpy	0.828101008	0.171898992	0.816286689	0.822151408	5 of 7
NA12878	7	3	4635.990476	1365.72381	PASS only	manta,pindel,socrates,crest,cortex,delly,lumpy	0.772444381	0.227555619	0.878694177	0.822150723	3 of 7
NA12878	6	4	4162.316667	687.25	PASS only	hydra,gridss,pindel,crest,delly,lumpy	0.858286307	0.141713693	0.788915214	0.822139995	4 of 6
NA12878	6	2	4757.733333	1540.4	PASS only	manta,hydra,gridss,socrates,crest,lumpy	0.755419595	0.244580405	0.901769017	0.822132111	2 of 6
NA12878	5	4	4601.3	1316.95	All calls	manta,breakdancer,gridss,pindel,delly	0.77747645	0.22252355	0.87211903	0.822082766	4 of 5
NA12878	5	4	4394.25	1020.6	All calls	manta,hydra,pindel,socrates,delly	0.811518325	0.188481675	0.832875284	0.822058115	4 of 5
NA12878	5	3	4159.666667	684.5666667	All calls	breakdancer,pindel,socrates,crest,lumpy	0.858684209	0.141315791	0.788412939	0.822049557	3 of 5
NA12878	4	2	4250.666667	816	PASS only	hydra,gridss,socrates,cortex	0.838947368	0.161052632	0.805660854	0.821967255	2 of 4
NA12878	6	4	4434.366667	1079.566667	All calls	manta,gridss,pindel,socrates,crest,lumpy	0.80421115	0.19578885	0.840478898	0.821945146	4 of 6
NA12878	8	4	4464.090476	1122.455952	PASS only	manta,breakdancer,hydra,pindel,socrates,cortex,delly,lumpy	0.799078739	0.200921261	0.846112676	0.821923387	4 of 8
NA12878	8	4	4694.367857	1453.340476	All calls	breakdancer,gridss,pindel,socrates,crest,cortex,delly,lumpy	0.763596385	0.236403615	0.889758881	0.821864095	4 of 8
NA12878	9	3	4798.728571	1602.988889	PASS only	manta,breakdancer,hydra,gridss,pindel,socrates,crest,cortex,lumpy	0.749600182	0.250399818	0.909539153	0.821860708	3 of 9
NA12878	8	5	4331.932143	934.0571429	All calls	manta,hydra,gridss,socrates,crest,cortex,delly,lumpy	0.822624565	0.177375435	0.821063712	0.821843397	5 of 8
NA12878	6	3	4468.733333	1130.5	PASS only	manta,pindel,socrates,crest,cortex,delly	0.798097359	0.201902641	0.846992671	0.821818382	3 of 6
NA12878	7	3	4697.642857	1458.847619	PASS only	manta,breakdancer,hydra,gridss,pindel,cortex,lumpy	0.763039085	0.236960915	0.890379617	0.821805689	3 of 7
NA12878	5	3	4139.933333	659.5	All calls	manta,breakdancer,socrates,crest,cortex	0.862587944	0.137412056	0.784672732	0.821787649	3 of 5
NA12878	7	4	4643.17619	1381.016667	All calls	manta,gridss,pindel,crest,cortex,delly,lumpy	0.770754905	0.229245095	0.880056139	0.82178707	4 of 7
NA12878	6	3	4641.316667	1378.583333	PASS only	hydra,gridss,pindel,crest,delly,lumpy	0.770995642	0.229004358	0.87970369	0.821770141	3 of 6
NA12878	7	4	4149.885714	674.1642857	PASS only	manta,breakdancer,hydra,pindel,socrates,crest,lumpy	0.860249316	0.139750684	0.786559082	0.821755479	4 of 7
NA12878	7	4	4368.628571	988.45	All calls	breakdancer,gridss,socrates,crest,cortex,delly,lumpy	0.815487119	0.184512881	0.828019062	0.821705312	4 of 7
NA12878	7	4	4467.757143	1131.533333	All calls	manta,gridss,pindel,socrates,crest,cortex,lumpy	0.797914872	0.202085128	0.846807646	0.82163454	4 of 7
NA12878	7	4	4731.466667	1509.745238	All calls	manta,breakdancer,hydra,gridss,pindel,socrates,crest	0.758100628	0.241899372	0.896790498	0.821634039	4 of 7
NA12878	7	4	4423.785714	1068.77619	All calls	breakdancer,hydra,gridss,pindel,socrates,crest,lumpy	0.805413902	0.194586098	0.838473411	0.821611233	4 of 7
NA12878	5	2	4671.033333	1424.216667	PASS only	gridss,pindel,socrates,cortex,lumpy	0.766339909	0.233660091	0.885336113	0.821551427	2 of 5
NA12878	6	3	4463.116667	1126	PASS only	hydra,gridss,socrates,crest,delly,lumpy	0.798537038	0.201462962	0.845928102	0.8215497	3 of 6
NA12878	6	4	4292.966667	882.3666667	All calls	manta,breakdancer,gridss,socrates,crest,lumpy	0.829505346	0.170494654	0.813678292	0.821515596	4 of 6
NA12878	5	3	4318	918.3333333	All calls	manta,hydra,pindel,crest,cortex	0.824622828	0.175377172	0.818423048	0.821511241	3 of 5
NA12878	7	4	4681.333333	1439.857143	All calls	manta,hydra,gridss,pindel,socrates,crest,lumpy	0.764774982	0.235225018	0.88728835	0.821489005	4 of 7
NA12878	5	3	4261.733333	838.25	PASS only	manta,gridss,pindel,socrates,cortex	0.835636718	0.164363282	0.807758403	0.821461098	3 of 5
NA12878	3	3	4085	585.3333333	PASS only	manta,gridss,delly	0.874669902	0.125330098	0.774260804	0.821408224	3 of 3
NA12878	6	3	4388.65	1021.2	All calls	breakdancer,socrates,crest,cortex,delly,lumpy	0.811233213	0.188766787	0.831813874	0.821394648	3 of 6
NA12878	6	4	4650.05	1396.283333	All calls	manta,breakdancer,gridss,pindel,cortex,delly	0.769069408	0.230930592	0.881358984	0.821394294	4 of 6
NA12878	4	3	4155.666667	687.6666667	All calls	manta,breakdancer,pindel,crest	0.858017894	0.141982106	0.787654789	0.821332104	3 of 4
NA12878	5	3	4304.4	901.15	All calls	manta,breakdancer,socrates,crest,lumpy	0.826886688	0.173113312	0.815845337	0.821328907	3 of 5
NA12878	5	3	4221.7	783.1666667	PASS only	manta,hydra,socrates,cortex,delly	0.843518975	0.156481025	0.800170584	0.821273174	3 of 5
NA12878	5	2	4545.516667	1247.933333	PASS only	manta,breakdancer,crest,cortex,lumpy	0.784595822	0.215404178	0.861545994	0.821272361	2 of 5
NA12878	6	4	4146.933333	676.1666667	All calls	breakdancer,gridss,pindel,socrates,crest,lumpy	0.859806625	0.140193375	0.785999495	0.821248098	4 of 6
NA12878	5	2	4697.45	1466.433333	PASS only	manta,breakdancer,gridss,cortex,lumpy	0.76209262	0.23790738	0.890343063	0.821240893	2 of 5
NA12878	6	4	4393.466667	1030.616667	All calls	gridss,pindel,socrates,crest,delly,lumpy	0.809992472	0.190007528	0.832726813	0.821202327	4 of 6
NA12878	7	5	4124.733333	645.3238095	All calls	manta,breakdancer,gridss,pindel,socrates,crest,lumpy	0.86471361	0.13528639	0.781791761	0.821164617	5 of 7
NA12878	7	4	4553.861905	1261.65	All calls	manta,gridss,socrates,crest,cortex,delly,lumpy	0.783054352	0.216945648	0.86312773	0.821143581	4 of 7
NA12878	7	4	4623.35	1361.42381	All calls	manta,hydra,pindel,socrates,crest,delly,lumpy	0.772518753	0.227481247	0.876298332	0.821142504	4 of 7
NA12878	7	4	4338.678571	952.8166667	All calls	manta,hydra,socrates,crest,cortex,delly,lumpy	0.819934324	0.180065676	0.822342413	0.821136603	4 of 7
NA12878	6	4	4529	1226.166667	All calls	manta,gridss,socrates,crest,delly,lumpy	0.786945064	0.213054936	0.858415466	0.821128016	4 of 6
NA12878	6	4	4128.333333	651.5166667	All calls	manta,breakdancer,pindel,socrates,crest,lumpy	0.863695165	0.136304835	0.782474097	0.82108093	4 of 6
NA12878	5	3	4503.7	1190.583333	All calls	manta,hydra,gridss,crest,cortex	0.790916036	0.209083964	0.853620167	0.821072686	3 of 5
NA12878	8	5	4084.533333	589.6559524	PASS only	manta,hydra,gridss,pindel,socrates,cortex,delly,lumpy	0.873848508	0.126151492	0.774172353	0.820996107	5 of 8
NA12878	5	4	4141.5	671.5	All calls	manta,hydra,gridss,pindel,crest	0.860482028	0.139517972	0.784969674	0.820993161	4 of 5
NA12878	4	2	4429.666667	1085.333333	PASS only	breakdancer,gridss,crest,lumpy	0.803203385	0.196796615	0.839588072	0.820992803	2 of 4
NA12878	6	4	4120.233333	641.05	All calls	manta,hydra,gridss,socrates,crest,cortex	0.86536193	0.13463807	0.780938843	0.820985758	4 of 6
NA12878	7	4	4423.37619	1076.583333	All calls	gridss,pindel,socrates,crest,cortex,delly,lumpy	0.804256135	0.195743865	0.83839579	0.820971196	4 of 7
NA12878	6	4	4658.6	1414.533333	All calls	manta,hydra,gridss,pindel,socrates,lumpy	0.767083439	0.232916561	0.88297953	0.820961366	4 of 6
NA12878	6	4	4431.566667	1088.6	All calls	manta,gridss,pindel,socrates,cortex,lumpy	0.802795809	0.197204191	0.839948193	0.820951881	4 of 6
NA12878	5	3	4640.45	1388.6	All calls	manta,breakdancer,socrates,crest,delly	0.769681791	0.230318209	0.879539424	0.820951699	3 of 5
NA12878	7	5	4010.185714	483.4666667	PASS only	manta,hydra,gridss,pindel,crest,cortex,delly	0.8924112	0.1075888	0.760080689	0.820947472	5 of 7
NA12878	7	3	4745.766667	1540.033333	PASS only	manta,hydra,pindel,socrates,crest,cortex,delly	0.754998038	0.245001962	0.899500885	0.820939069	3 of 7
NA12878	8	4	4428.640476	1084.846429	PASS only	breakdancer,hydra,gridss,pindel,socrates,cortex,delly,lumpy	0.803237688	0.196762312	0.83939357	0.820917717	4 of 8
NA12878	8	4	4522.115476	1219.42619	All calls	manta,breakdancer,hydra,gridss,socrates,crest,cortex,lumpy	0.787613456	0.212386544	0.857110591	0.820893737	4 of 8
NA12878	6	3	4497.683333	1184.916667	PASS only	breakdancer,pindel,socrates,crest,delly,lumpy	0.791483359	0.208516641	0.852479783	0.820849987	3 of 6
NA12878	8	5	4030.583333	514.1666667	PASS only	manta,breakdancer,hydra,pindel,socrates,crest,cortex,delly	0.886865798	0.113134202	0.763946803	0.820830045	5 of 8
NA12878	7	3	4345	965.9571429	PASS only	manta,breakdancer,hydra,socrates,crest,cortex,lumpy	0.818119951	0.181880049	0.823540561	0.820821307	3 of 7
NA12878	7	5	4121.333333	644.8571429	All calls	manta,hydra,gridss,pindel,socrates,crest,lumpy	0.864701768	0.135298232	0.781147334	0.820803657	5 of 7
NA12878	5	3	4416.9	1069.733333	All calls	breakdancer,gridss,pindel,crest,lumpy	0.805029192	0.194970808	0.837168309	0.820784257	3 of 5
NA12878	6	3	4708.483333	1488.766667	PASS only	manta,breakdancer,pindel,crest,delly,lumpy	0.75976979	0.24023021	0.892434294	0.820775863	3 of 6
NA12878	8	3	4763.621429	1568.122619	PASS only	manta,breakdancer,hydra,gridss,pindel,socrates,cortex,lumpy	0.752339544	0.247660456	0.902885032	0.820766104	3 of 8
NA12878	5	2	4621.75	1364.4	PASS only	gridss,socrates,crest,delly,lumpy	0.772073871	0.227926129	0.875995072	0.820758026	2 of 5
NA12878	7	4	4125.652381	651.647619	PASS only	manta,breakdancer,hydra,gridss,socrates,crest,lumpy	0.863594997	0.136405003	0.781965955	0.820755848	4 of 7
NA12878	8	4	4759.380952	1562.330952	All calls	manta,breakdancer,hydra,gridss,pindel,socrates,crest,cortex	0.752862678	0.247137322	0.902081303	0.820744814	4 of 8
NA12878	8	4	4655.705952	1413.740476	All calls	manta,hydra,pindel,socrates,crest,cortex,delly,lumpy	0.767072584	0.232927416	0.882430999	0.820717983	4 of 8
NA12878	5	3	4214.15	779.6833333	PASS only	manta,breakdancer,pindel,socrates,lumpy	0.843870774	0.156129226	0.798739575	0.820685178	3 of 5
NA12878	4	3	4195.333333	752.9166667	PASS only	gridss,pindel,socrates,delly	0.84784183	0.15215817	0.795173111	0.820663292	3 of 4
NA12878	6	3	4401.533333	1049.816667	PASS only	manta,breakdancer,hydra,gridss,socrates,lumpy	0.807420792	0.192579208	0.834255749	0.820618948	3 of 6
NA12878	5	3	4159.833333	702.5	All calls	breakdancer,gridss,socrates,crest,cortex	0.85552204	0.14447796	0.788444529	0.820614828	3 of 5
NA12878	5	2	4650.133333	1407.466667	PASS only	manta,socrates,crest,cortex,delly	0.767652756	0.232347244	0.881374779	0.820592457	2 of 5
NA12878	6	5	4265.4	854.5666667	All calls	manta,gridss,pindel,socrates,delly,lumpy	0.833091361	0.166908639	0.808453374	0.820587471	5 of 6
NA12878	6	4	4066.9	569.3166667	PASS only	manta,breakdancer,gridss,pindel,socrates,lumpy	0.877202317	0.122797683	0.770830174	0.820583354	4 of 6
NA12878	5	4	4391.4	1036.1	All calls	manta,gridss,pindel,socrates,lumpy	0.809101796	0.190898204	0.832335102	0.820554024	4 of 5
NA12878	8	5	4307.009524	914.9214286	All calls	manta,breakdancer,hydra,pindel,socrates,crest,delly,lumpy	0.824792507	0.175207493	0.81633994	0.820544456	5 of 8
NA12878	7	4	4340.242857	962.9809524	PASS only	manta,breakdancer,hydra,gridss,crest,delly,lumpy	0.818415932	0.181584068	0.822638904	0.820521984	4 of 7
NA12878	6	4	4145.366667	682.9666667	All calls	hydra,gridss,pindel,socrates,crest,lumpy	0.858550224	0.141449776	0.785702552	0.820512651	4 of 6
NA12878	8	5	4030.05119	517.4738095	PASS only	manta,breakdancer,hydra,gridss,pindel,socrates,crest,lumpy	0.886207594	0.113792406	0.763845942	0.820489832	5 of 8
NA12878	7	4	4171.692857	721.1238095	PASS only	manta,hydra,gridss,socrates,cortex,delly,lumpy	0.852615812	0.147384188	0.790692354	0.820487377	4 of 7
NA12878	7	5	4362.304762	995.3095238	All calls	manta,breakdancer,hydra,gridss,pindel,crest,delly	0.814225237	0.185774763	0.826820463	0.820474515	5 of 7
NA12878	8	4	4707.260714	1491.62381	All calls	manta,hydra,gridss,pindel,socrates,crest,cortex,lumpy	0.759372222	0.240627778	0.892202561	0.820445854	4 of 8
NA12878	7	4	4689.909524	1466.833333	All calls	manta,hydra,gridss,pindel,socrates,cortex,lumpy	0.76175173	0.23824827	0.88891386	0.820434708	4 of 7
NA12878	6	4	4504.45	1200.4	All calls	hydra,gridss,pindel,socrates,cortex,delly	0.789582548	0.210417452	0.85376232	0.820419184	4 of 6
NA12878	6	3	4444.45	1114.55	PASS only	breakdancer,pindel,crest,cortex,delly,lumpy	0.799505307	0.200494693	0.842390068	0.820387633	3 of 6
NA12878	7	3	4816.12381	1649.2	PASS only	manta,hydra,gridss,pindel,socrates,cortex,delly	0.744916102	0.255083898	0.912836203	0.820371516	3 of 7
NA12878	8	3	4724.114286	1517.413095	PASS only	hydra,gridss,pindel,socrates,crest,cortex,delly,lumpy	0.756884333	0.243115667	0.895396946	0.820334804	3 of 8
NA12878	6	4	4615.183333	1360.816667	All calls	breakdancer,gridss,pindel,socrates,delly,lumpy	0.772286368	0.227713632	0.874750442	0.8203312	4 of 6
NA12878	5	2	4717.683333	1508.516667	PASS only	manta,hydra,gridss,cortex,lumpy	0.757714711	0.242285289	0.894178039	0.820309738	2 of 5
NA12878	7	5	4014.880952	497.8333333	PASS only	manta,breakdancer,gridss,pindel,crest,cortex,delly	0.889682062	0.110317938	0.760970613	0.820308129	5 of 7
NA12878	5	4	4299.9	907.85	All calls	manta,breakdancer,gridss,crest,delly	0.825673275	0.174326725	0.814992418	0.82029808	4 of 5
NA12878	7	3	4689.802381	1468.804762	PASS only	hydra,gridss,pindel,socrates,crest,delly,lumpy	0.761503741	0.238496259	0.888893552	0.820282205	3 of 7
NA12878	6	2	4769.6	1584.6	PASS only	manta,hydra,gridss,crest,cortex,lumpy	0.750621636	0.249378364	0.904018196	0.820209455	2 of 6
NA12878	7	5	4271.285714	867.8904762	All calls	manta,breakdancer,gridss,pindel,crest,delly,lumpy	0.831122646	0.168877354	0.809568938	0.820204217	5 of 7
NA12878	5	3	4163.816667	713.35	PASS only	manta,breakdancer,gridss,socrates,lumpy	0.853736801	0.146263199	0.78919952	0.820200594	3 of 5
NA12878	5	2	4560.583333	1284.1	PASS only	manta,hydra,socrates,crest,lumpy	0.780296053	0.219703947	0.864401693	0.820198399	2 of 5
NA12878	7	3	4798.07381	1625.795238	PASS only	manta,breakdancer,gridss,pindel,crest,delly,lumpy	0.74691339	0.25308661	0.909415051	0.820192737	3 of 7
NA12878	6	4	4120.766667	651.9166667	All calls	manta,hydra,pindel,socrates,crest,lumpy	0.863406679	0.136593321	0.781039929	0.820160519	4 of 6
NA12878	3	2	4413.666667	1073.833333	All calls	manta,breakdancer,crest	0.804312832	0.195687168	0.836555471	0.820117372	2 of 3
NA12878	7	4	4681.716667	1459.607143	All calls	manta,breakdancer,hydra,pindel,socrates,crest,delly	0.76233021	0.23766979	0.887361006	0.820107539	4 of 7
NA12878	5	3	4150.366667	695.2333333	All calls	hydra,pindel,socrates,crest,lumpy	0.856522756	0.143477244	0.78665024	0.820100906	3 of 5
NA12878	6	3	4342.633333	972.2666667	PASS only	manta,hydra,pindel,socrates,cortex,lumpy	0.81706774	0.18293226	0.823091989	0.820068801	3 of 6
NA12878	6	4	4698.533333	1484.433333	All calls	manta,breakdancer,hydra,gridss,pindel,socrates	0.759915682	0.240084318	0.890548395	0.820062309	4 of 6
NA12878	6	2	4787.85	1613.25	PASS only	manta,gridss,socrates,crest,cortex,delly	0.747973005	0.252026995	0.907477255	0.820040935	2 of 6
NA12878	7	5	4317.595238	937.0333333	All calls	manta,breakdancer,hydra,gridss,socrates,crest,delly	0.821674678	0.178325322	0.81834633	0.820007127	5 of 7
NA12878	6	3	4474.316667	1162.983333	All calls	breakdancer,pindel,crest,cortex,delly,lumpy	0.79369852	0.20630148	0.848050922	0.819975015	3 of 6
NA12878	6	4	4131.65	670.3	PASS only	manta,gridss,pindel,socrates,cortex,delly	0.860410875	0.139589125	0.783102729	0.819938579	4 of 6
NA12878	5	3	4625.75	1381.833333	PASS only	manta,hydra,pindel,cortex,delly	0.769985158	0.230014842	0.876753222	0.819907978	3 of 5
NA12878	3	2	4568	1298.833333	PASS only	breakdancer,gridss,pindel	0.778614244	0.221385756	0.86580743	0.819899188	2 of 3
NA12878	6	4	4078.3	594.05	All calls	breakdancer,gridss,pindel,socrates,crest,cortex	0.872858412	0.127141588	0.772990902	0.819894756	4 of 6
NA12878	6	3	4460.283333	1144.266667	PASS only	manta,hydra,socrates,crest,delly,lumpy	0.795832553	0.204167447	0.845391079	0.819863579	3 of 6
NA12878	6	2	4658.5	1429.7	PASS only	gridss,socrates,crest,cortex,delly,lumpy	0.765168687	0.234831313	0.882960576	0.819855335	2 of 6
NA12878	5	3	4258.616667	854.1666667	PASS only	hydra,pindel,crest,cortex,delly	0.832935094	0.167064906	0.807167678	0.819848972	3 of 5
NA12878	7	4	4733.261905	1537.552381	All calls	manta,breakdancer,hydra,gridss,pindel,socrates,cortex	0.754808178	0.245191822	0.897130763	0.819838578	4 of 7
NA12878	4	2	4482.833333	1177.166667	PASS only	gridss,pindel,crest,cortex	0.792020024	0.207979976	0.84966515	0.819830529	2 of 4
NA12878	5	4	4463.15	1149	All calls	hydra,gridss,pindel,socrates,delly	0.795265629	0.204734371	0.84593442	0.819817875	4 of 5
NA12878	7	2	4802.947619	1638.207143	PASS only	manta,breakdancer,gridss,socrates,crest,cortex,lumpy	0.745665614	0.254334386	0.910338821	0.819814659	2 of 7
NA12878	7	4	4176.709524	736.7071429	PASS only	hydra,gridss,pindel,socrates,cortex,delly,lumpy	0.850062148	0.149937852	0.7916432	0.819813275	4 of 7
NA12878	7	3	4353.1	990.9404762	PASS only	breakdancer,hydra,gridss,socrates,crest,cortex,lumpy	0.814570926	0.185429074	0.825075815	0.819789719	3 of 7
NA12878	5	3	4128.833333	668.75	All calls	manta,hydra,socrates,crest,cortex	0.860606903	0.139393097	0.782568865	0.819734785	3 of 5
NA12878	5	3	4696.533333	1486.233333	All calls	manta,breakdancer,gridss,socrates,crest	0.759616784	0.240383216	0.89016932	0.819727545	3 of 5
NA12878	6	2	4756.766667	1573.266667	PASS only	manta,breakdancer,gridss,socrates,cortex,lumpy	0.751459971	0.248540029	0.901585797	0.819705843	2 of 6
NA12878	6	4	4079.7	598.75	All calls	hydra,gridss,pindel,socrates,crest,cortex	0.872019579	0.127980421	0.773256255	0.819673613	4 of 6
NA12878	8	3	4827.757143	1676.990476	PASS only	manta,hydra,gridss,pindel,socrates,crest,cortex,delly	0.742189771	0.257810229	0.915041157	0.819601149	3 of 8
NA12878	6	3	4698.85	1492.166667	PASS only	manta,hydra,pindel,socrates,cortex,delly	0.758978735	0.241021265	0.890608415	0.819541845	3 of 6
NA12878	7	4	4109.985714	644.0547619	PASS only	breakdancer,hydra,gridss,pindel,socrates,crest,lumpy	0.864524763	0.135475237	0.778996534	0.81953522	4 of 7
NA12878	6	4	4209.266667	788.0166667	All calls	breakdancer,hydra,pindel,socrates,crest,delly	0.842310989	0.157689011	0.797814001	0.819458888	4 of 6
NA12878	6	3	4773.25	1600.55	PASS only	manta,breakdancer,gridss,pindel,delly,lumpy	0.748886065	0.251113935	0.904710008	0.819456128	3 of 6
NA12878	8	4	4713.072619	1514.392857	All calls	manta,breakdancer,hydra,pindel,socrates,crest,cortex,delly	0.756820353	0.243179647	0.893304136	0.819417875	4 of 8
NA12878	7	4	4400.492857	1064.216667	All calls	manta,hydra,pindel,crest,cortex,delly,lumpy	0.805256499	0.194743501	0.83405854	0.8194045	4 of 7
NA12878	6	3	4667.783333	1449.4	All calls	manta,breakdancer,socrates,crest,cortex,delly	0.763060886	0.236939114	0.884720116	0.819399319	3 of 6
NA12878	5	4	4137.85	686	All calls	breakdancer,gridss,pindel,crest,delly	0.85778994	0.14221006	0.784277862	0.819388407	4 of 5
NA12878	5	3	4141.866667	692	PASS only	hydra,gridss,socrates,cortex,delly	0.856843383	0.143156617	0.785039171	0.819371175	3 of 5
NA12878	7	4	4642.72619	1414.2	All calls	breakdancer,gridss,pindel,socrates,cortex,delly,lumpy	0.766515233	0.233484767	0.879970847	0.819334056	4 of 7
NA12878	4	2	4567.333333	1305.833333	All calls	manta,breakdancer,crest,cortex	0.777661114	0.222338886	0.865681072	0.81931385	2 of 4
NA12878	7	4	4228.459524	818.5738095	PASS only	manta,hydra,pindel,socrates,cortex,delly,lumpy	0.837810897	0.162189103	0.801451767	0.819228106	4 of 7
NA12878	9	5	4686.18254	1478.586905	All calls	manta,breakdancer,hydra,gridss,pindel,socrates,crest,delly,lumpy	0.760155361	0.239844639	0.888207456	0.819207583	5 of 9
NA12878	8	5	4360.428571	1009.069048	All calls	breakdancer,hydra,gridss,pindel,socrates,crest,delly,lumpy	0.812073844	0.187926156	0.826464854	0.819206152	5 of 8
NA12878	10	5	4709.737698	1512.59881	All calls	manta,breakdancer,hydra,gridss,pindel,socrates,crest,cortex,delly,lumpy	0.756908228	0.243091772	0.892672043	0.819203316	5 of 10
NA12878	8	5	3985.088095	468.1666667	PASS only	manta,breakdancer,hydra,gridss,pindel,socrates,crest,cortex	0.8948709	0.1051291	0.755323748	0.819196987	5 of 8
NA12878	5	3	4308.916667	935.9333333	PASS only	hydra,pindel,socrates,crest,delly	0.821551935	0.178448065	0.816701415	0.819119494	3 of 5
NA12878	7	3	4389.566667	1052.790476	PASS only	breakdancer,hydra,pindel,socrates,crest,cortex,lumpy	0.806556158	0.193443842	0.831987617	0.819074529	3 of 7
NA12878	6	4	4088.266667	619.35	PASS only	manta,breakdancer,hydra,socrates,crest,delly	0.868436612	0.131563388	0.77487996	0.81899512	4 of 6
NA12878	8	4	4572.836905	1318.909524	All calls	manta,breakdancer,hydra,gridss,pindel,crest,cortex,lumpy	0.776142857	0.223857143	0.866724205	0.818936378	4 of 8
NA12878	5	3	4098.866667	635.6666667	All calls	breakdancer,pindel,socrates,crest,cortex	0.865738264	0.134261736	0.776889057	0.818910747	3 of 5
NA12878	4	3	4232.166667	828.4166667	All calls	hydra,gridss,pindel,crest	0.836300163	0.163699837	0.80215441	0.818871484	3 of 4
NA12878	7	5	4055.509524	574.1666667	All calls	manta,breakdancer,gridss,socrates,crest,cortex,delly	0.875981247	0.124018753	0.768671252	0.818825378	5 of 7
NA12878	4	2	4513.916667	1235.5	PASS only	gridss,cortex,delly,lumpy	0.785108634	0.214891366	0.855556609	0.81882015	2 of 4
NA12878	4	2	4402	1074.333333	PASS only	manta,breakdancer,crest,lumpy	0.803822509	0.196177491	0.8343442	0.81879902	2 of 4
NA12878	6	4	4271.433333	886.3333333	All calls	manta,gridss,socrates,crest,cortex,delly	0.828155597	0.171844403	0.809596917	0.818771105	4 of 6
NA12878	6	4	4019.75	523.5	PASS only	manta,hydra,gridss,socrates,cortex,delly	0.884774115	0.115225885	0.76189348	0.818748886	4 of 6
NA12878	6	2	4777.533333	1616.933333	PASS only	manta,hydra,gridss,socrates,cortex,lumpy	0.747135544	0.252864456	0.90552186	0.818739039	2 of 6
NA12878	5	3	4389.9	1057.8	All calls	manta,breakdancer,hydra,socrates,crest	0.805826312	0.194173688	0.832050796	0.81872861	3 of 5
NA12878	6	4	4276.866667	895.1666667	All calls	manta,breakdancer,pindel,crest,delly,lumpy	0.826921714	0.173078286	0.810626737	0.818693151	4 of 6
NA12878	5	2	4205.3	792.2166667	PASS only	gridss,socrates,crest,cortex,lumpy	0.841477934	0.158522066	0.797062168	0.818668064	2 of 5
NA12878	6	4	3993.833333	487.3	PASS only	manta,breakdancer,hydra,gridss,socrates,crest	0.891255188	0.108744812	0.756981299	0.81864892	4 of 6
NA12878	7	3	4505.12381	1225.340476	PASS only	breakdancer,hydra,gridss,pindel,socrates,cortex,lumpy	0.786170821	0.213829179	0.853890032	0.818632341	3 of 7
NA12878	5	3	4540.983333	1277.1	All calls	breakdancer,pindel,socrates,crest,delly	0.780494722	0.219505278	0.860686758	0.818631553	3 of 5
NA12878	6	4	4065.116667	590.4	All calls	manta,breakdancer,socrates,crest,cortex,delly	0.873182712	0.126817288	0.770492166	0.818629582	4 of 6
NA12878	6	3	4727.933333	1547.083333	All calls	manta,breakdancer,gridss,socrates,crest,cortex	0.75345351	0.24654649	0.896120799	0.818617697	3 of 6
NA12878	4	3	4666	1457.833333	All calls	manta,breakdancer,gridss,socrates	0.76194105	0.23805895	0.884382108	0.818608459	3 of 4
NA12878	4	2	4557.583333	1301.416667	PASS only	gridss,socrates,delly,lumpy	0.77787734	0.22212266	0.863833081	0.818604999	2 of 4
NA12878	5	3	4099.566667	640.5833333	PASS only	breakdancer,hydra,gridss,socrates,crest	0.864860113	0.135139887	0.777021734	0.818591308	3 of 5
NA12878	4	3	4158	725	PASS only	manta,gridss,pindel,socrates	0.851525701	0.148474299	0.788097043	0.818584506	3 of 4
NA12878	5	3	4549.333333	1290.166667	All calls	manta,breakdancer,pindel,socrates,crest	0.779062134	0.220937866	0.862269396	0.81855667	3 of 5
NA12878	4	2	4342.666667	992	PASS only	manta,hydra,socrates,cortex	0.814046488	0.185953512	0.823098307	0.818547374	2 of 4
NA12878	5	3	4095.866667	636.5	PASS only	breakdancer,gridss,pindel,socrates,cortex	0.865500701	0.134499299	0.776320445	0.818488531	3 of 5
NA12878	6	4	4341.366667	991.2166667	All calls	manta,hydra,gridss,pindel,crest,lumpy	0.814120736	0.185879264	0.822851908	0.818463037	4 of 6
NA12878	7	4	4314.290476	952.997619	PASS only	manta,breakdancer,hydra,gridss,socrates,delly,lumpy	0.819072433	0.180927567	0.817719954	0.818395635	4 of 7
NA12878	5	2	4690.1	1495.666667	PASS only	breakdancer,gridss,pindel,socrates,crest	0.75820836	0.24179164	0.888949962	0.818390417	2 of 5
NA12878	6	3	4438.833333	1133.716667	PASS only	breakdancer,hydra,gridss,pindel,crest,lumpy	0.796553343	0.203446657	0.841325499	0.818327488	3 of 6
NA12878	6	3	4384.083333	1054.95	PASS only	hydra,gridss,crest,cortex,delly,lumpy	0.806040902	0.193959098	0.830948319	0.818305123	3 of 6
NA12878	7	3	4742.75	1572.947619	PASS only	manta,breakdancer,pindel,socrates,crest,delly,lumpy	0.750946338	0.249053662	0.898929113	0.818301194	3 of 7
NA12878	6	3	4564.033333	1314.9	All calls	hydra,gridss,pindel,crest,cortex,lumpy	0.776336977	0.223663023	0.865055598	0.81829863	3 of 6
NA12878	6	3	4528.666667	1264.416667	All calls	manta,breakdancer,gridss,crest,cortex,lumpy	0.781736841	0.218263159	0.858352287	0.81825505	3 of 6
NA12878	7	3	4683.37619	1488.37381	PASS only	hydra,gridss,pindel,socrates,cortex,delly,lumpy	0.758840878	0.241159122	0.887675548	0.818217762	3 of 7
NA12878	5	2	4601.6	1370.3	PASS only	gridss,socrates,cortex,delly,lumpy	0.770542039	0.229457961	0.872175891	0.818214956	2 of 5
NA12878	6	3	4602.9	1372.616667	PASS only	hydra,gridss,pindel,cortex,delly,lumpy	0.770293224	0.229706776	0.87242229	0.81818303	3 of 6
NA12878	5	3	4165.916667	741.4833333	PASS only	hydra,gridss,pindel,socrates,lumpy	0.848905055	0.151094945	0.789597549	0.81817795	3 of 5
NA12878	5	4	3980	473	PASS only	manta,hydra,gridss,pindel,crest	0.893779475	0.106220525	0.754359363	0.818172474	4 of 5
NA12878	9	5	4447.743651	1148.87381	All calls	manta,breakdancer,hydra,gridss,socrates,crest,cortex,delly,lumpy	0.794719968	0.205280032	0.843014339	0.818155089	5 of 9
NA12878	4	2	4451.166667	1154.166667	PASS only	breakdancer,pindel,socrates,crest	0.79409491	0.20590509	0.843663129	0.818128906	2 of 4
NA12878	6	3	4401.416667	1082.366667	PASS only	manta,hydra,crest,cortex,delly,lumpy	0.802624101	0.197375899	0.834233637	0.818123661	3 of 6
NA12878	6	5	4073.066667	608.1333333	All calls	manta,breakdancer,gridss,pindel,crest,delly	0.87009029	0.12990971	0.771998989	0.818114865	5 of 6
NA12878	6	3	4646.1	1436.083333	PASS only	hydra,gridss,pindel,socrates,delly,lumpy	0.763886872	0.236113128	0.880610311	0.818106182	3 of 6
NA12878	3	2	4202.666667	795.6666667	PASS only	manta,breakdancer,socrates	0.840813605	0.159186395	0.796563053	0.818090387	2 of 3
NA12878	5	3	4096.45	642.25	All calls	breakdancer,socrates,crest,cortex,delly	0.864467048	0.135532952	0.776431008	0.818087412	3 of 5
NA12878	7	4	4647.419048	1438.607143	All calls	manta,breakdancer,gridss,socrates,crest,delly,lumpy	0.76362127	0.23637873	0.88086032	0.818061668	4 of 7
NA12878	4	2	4637.333333	1424.666667	PASS only	breakdancer,gridss,pindel,socrates	0.764984054	0.235015946	0.878948699	0.818016111	2 of 4
NA12878	7	5	4228.419048	833.8571429	All calls	manta,breakdancer,gridss,socrates,crest,delly,lumpy	0.835280196	0.164719804	0.801444095	0.818012398	5 of 7
NA12878	6	4	4405.05	1089.15	All calls	manta,hydra,gridss,crest,cortex,delly	0.801763678	0.198236322	0.83492229	0.818007094	4 of 6
NA12878	6	4	4077.3	615.65	All calls	breakdancer,gridss,socrates,crest,cortex,delly	0.868813859	0.131186141	0.772801365	0.81799989	4 of 6
NA12878	6	4	4563.383333	1318.183333	All calls	manta,hydra,pindel,socrates,delly,lumpy	0.775878876	0.224121124	0.864932398	0.817988988	4 of 6
NA12878	6	4	4488.983333	1210.75	All calls	manta,gridss,socrates,cortex,delly,lumpy	0.787577781	0.212422219	0.850830806	0.817983309	4 of 6
NA12878	5	4	4460.2	1169.25	All calls	manta,gridss,socrates,delly,lumpy	0.792297649	0.207702351	0.845375284	0.817976333	4 of 5
NA12878	3	2	4483.5	1203.166667	PASS only	manta,socrates,delly	0.788423212	0.211576788	0.849791509	0.817957918	2 of 3
NA12878	6	4	4623.433333	1405.483333	All calls	manta,hydra,gridss,socrates,crest,delly	0.766876304	0.233123696	0.876314127	0.817950892	4 of 6
NA12878	5	3	4701.5	1518.483333	All calls	manta,breakdancer,gridss,socrates,cortex	0.755870193	0.244129807	0.89111069	0.817937859	3 of 5
NA12878	5	3	4160.5	736.9166667	All calls	hydra,gridss,socrates,crest,cortex	0.849529514	0.150470486	0.788570887	0.817915974	3 of 5
NA12878	7	3	4576.12381	1337.657143	PASS only	manta,breakdancer,hydra,pindel,socrates,cortex,lumpy	0.773806782	0.226193218	0.867347197	0.81791124	3 of 7
NA12878	6	3	4452.7	1159.45	PASS only	manta,breakdancer,hydra,pindel,crest,lumpy	0.793403598	0.206596402	0.843953753	0.817898357	3 of 6
NA12878	6	4	4290.7	925.3166667	All calls	manta,hydra,gridss,socrates,crest,lumpy	0.822600899	0.177399101	0.813248673	0.817898053	4 of 6
NA12878	5	2	4490.716667	1214.416667	All calls	breakdancer,socrates,crest,cortex,lumpy	0.787136146	0.212863854	0.851159338	0.817896756	2 of 5
NA12878	5	3	4478.083333	1196.683333	PASS only	manta,pindel,socrates,delly,lumpy	0.78912202	0.21087798	0.848764847	0.817857502	3 of 5
NA12878	7	4	4648.866667	1443.666667	All calls	manta,hydra,gridss,socrates,crest,cortex,delly	0.763043288	0.236956712	0.881134698	0.817848095	4 of 7
NA12878	4	3	4147	718.4166667	All calls	manta,hydra,pindel,crest	0.852342211	0.147657789	0.78601213	0.817834458	3 of 4
NA12878	7	4	4602.495238	1377.183333	All calls	manta,hydra,pindel,socrates,cortex,delly,lumpy	0.769689404	0.230310596	0.872345572	0.817808577	4 of 7
NA12878	6	2	4685.266667	1496.9	PASS only	gridss,pindel,socrates,crest,cortex,lumpy	0.757868061	0.242131939	0.888033864	0.817803895	2 of 6
NA12878	3	2	4455.166667	1164.333333	PASS only	gridss,delly,lumpy	0.792804817	0.207195183	0.844421279	0.817799397	2 of 3
NA12878	6	3	4602.066667	1377.033333	All calls	manta,breakdancer,hydra,pindel,crest,cortex	0.769692206	0.230307794	0.872264342	0.817774461	3 of 6
NA12878	6	4	4321.65	972.1	All calls	manta,pindel,socrates,cortex,delly,lumpy	0.816368359	0.183631641	0.81911486	0.817739303	4 of 6
NA12878	7	5	4042	568.1333333	All calls	manta,breakdancer,gridss,pindel,socrates,crest,cortex	0.87676423	0.12323577	0.76611069	0.817711003	5 of 7
NA12878	7	5	4052.366667	583.6666667	All calls	manta,hydra,gridss,socrates,crest,cortex,delly	0.874102142	0.125897858	0.768075562	0.817666069	5 of 7
NA12878	5	3	4093.8	643.5833333	All calls	hydra,pindel,socrates,crest,cortex	0.86414793	0.13585207	0.775928734	0.817665691	3 of 5
NA12878	7	4	4358.821429	1026.828571	PASS only	breakdancer,hydra,gridss,pindel,crest,delly,lumpy	0.809339899	0.190660101	0.82616024	0.817663575	4 of 7
NA12878	9	5	4492.535714	1220.645238	All calls	manta,breakdancer,hydra,gridss,pindel,crest,cortex,delly,lumpy	0.786345777	0.213654223	0.851504116	0.817628854	5 of 9
NA12878	7	4	4063.840476	601.2071429	PASS only	manta,gridss,socrates,crest,cortex,delly,lumpy	0.871125186	0.128874814	0.77025028	0.817587971	4 of 7
NA12878	7	4	4366.72619	1039.295238	PASS only	manta,breakdancer,hydra,pindel,crest,delly,lumpy	0.80775229	0.19224771	0.827658489	0.817584241	4 of 7
NA12878	4	3	4574.416667	1340	All calls	manta,breakdancer,socrates,delly	0.773434968	0.226565032	0.867023629	0.817559668	3 of 4
NA12878	6	4	4053.366667	586.55	All calls	manta,breakdancer,pindel,socrates,crest,cortex	0.873586092	0.126413908	0.7682651	0.817547546	4 of 6
NA12878	5	4	4235.8	850.6	All calls	manta,gridss,socrates,crest,delly	0.832769739	0.167230261	0.802843063	0.817532618	4 of 5
NA12878	6	3	4506.366667	1241.983333	All calls	manta,hydra,pindel,crest,cortex,lumpy	0.783940899	0.216059101	0.8541256	0.817529681	3 of 6
NA12878	7	4	4109.988095	668.75	PASS only	breakdancer,hydra,pindel,socrates,crest,cortex,delly	0.860057198	0.139942802	0.778996985	0.817522656	4 of 7
NA12878	6	4	4233.616667	848.0666667	All calls	manta,breakdancer,socrates,crest,delly,lumpy	0.833113043	0.166886957	0.802429239	0.817483318	4 of 6
NA12878	6	2	4645.033333	1443.35	PASS only	manta,hydra,socrates,crest,cortex,lumpy	0.762933784	0.237066216	0.880408137	0.817472131	2 of 6
NA12878	8	4	4667.439286	1475.807143	All calls	manta,breakdancer,gridss,socrates,crest,cortex,delly,lumpy	0.75976755	0.24023245	0.884654906	0.817468879	4 of 8
NA12878	5	3	4475.233333	1197.85	PASS only	manta,pindel,cortex,delly,lumpy	0.788853798	0.211146202	0.848224665	0.817462649	3 of 5
NA12878	5	4	4019.85	539.2	PASS only	manta,breakdancer,pindel,crest,delly	0.881729746	0.118270254	0.761912434	0.817453902	4 of 5
NA12878	6	4	4088.083333	638.1666667	All calls	breakdancer,pindel,socrates,crest,delly,lumpy	0.864973993	0.135026007	0.774845211	0.817432744	4 of 6
NA12878	5	3	4540.1	1292.233333	All calls	manta,socrates,crest,delly,lumpy	0.778436303	0.221563697	0.860519333	0.817422356	3 of 5
NA12878	8	3	4812.303571	1686.188095	PASS only	manta,breakdancer,gridss,pindel,socrates,crest,delly,lumpy	0.740526236	0.259473764	0.912112125	0.817411691	3 of 8
NA12878	7	5	4036.771429	564.5	All calls	manta,hydra,gridss,pindel,socrates,crest,cortex	0.877316518	0.122683482	0.765119679	0.817385947	5 of 7
NA12878	4	3	4312	963.3333333	All calls	manta,breakdancer,crest,delly	0.817389107	0.182610893	0.817285823	0.817337461	3 of 4
NA12878	8	6	4065.75	607.2142857	All calls	manta,breakdancer,gridss,pindel,socrates,crest,delly,lumpy	0.870058008	0.129941992	0.770612206	0.817321257	6 of 8
NA12878	5	4	3983.4	488.9	PASS only	manta,breakdancer,gridss,pindel,crest	0.890682647	0.109317353	0.755003791	0.817250187	4 of 5
NA12878	7	5	4083.2	633.3904762	All calls	breakdancer,gridss,pindel,socrates,crest,delly,lumpy	0.865710097	0.134289903	0.773919636	0.81724554	5 of 7
NA12878	5	4	4010.85	528.9	PASS only	manta,hydra,pindel,crest,delly	0.883495787	0.116504213	0.760206596	0.817227415	4 of 5
NA12878	6	3	4549.75	1308.916667	PASS only	manta,pindel,socrates,cortex,delly,lumpy	0.776584547	0.223415453	0.86234837	0.817222488	3 of 6
NA12878	6	3	4216	825.9	PASS only	manta,socrates,crest,cortex,delly,lumpy	0.836192705	0.163807295	0.79909022	0.817220558	3 of 6
NA12878	7	4	4703.785714	1531.890476	All calls	manta,breakdancer,gridss,pindel,crest,delly,lumpy	0.754334505	0.245665495	0.891543919	0.817219949	4 of 7
NA12878	7	5	4190.714286	790.0714286	All calls	manta,gridss,pindel,socrates,crest,cortex,delly	0.841376145	0.158623855	0.794297628	0.817159372	5 of 7
NA12878	5	4	4275.55	912.95	All calls	manta,pindel,socrates,delly,lumpy	0.824043558	0.175956442	0.81037718	0.817153232	4 of 5
NA12878	6	4	4334.616667	998.4666667	All calls	breakdancer,gridss,pindel,crest,delly,lumpy	0.812778724	0.187221276	0.82157253	0.817151969	4 of 6
NA12878	6	4	4557.016667	1321.2	All calls	manta,gridss,pindel,cortex,delly,lumpy	0.775237955	0.224762045	0.863725676	0.817093087	4 of 6
NA12878	3	2	4173	765.3333333	PASS only	breakdancer,gridss,socrates	0.845021937	0.154978063	0.790940106	0.8170871	2 of 3
NA12878	6	4	4024.25	550.1	All calls	breakdancer,pindel,socrates,crest,cortex,delly	0.879742477	0.120257523	0.762746399	0.817077566	4 of 6
NA12878	7	5	4067.133333	612.5238095	All calls	manta,breakdancer,pindel,socrates,crest,delly,lumpy	0.869109255	0.130890745	0.7708744	0.817049698	5 of 7
NA12878	6	4	4058.15	599.55	All calls	manta,hydra,socrates,crest,cortex,delly	0.871277669	0.128722331	0.769171721	0.817047022	4 of 6
NA12878	4	2	4201.166667	806.6666667	All calls	breakdancer,socrates,crest,cortex	0.838919027	0.161080973	0.796278747	0.817042931	2 of 4
NA12878	6	4	4354.95	1029.55	All calls	gridss,pindel,socrates,cortex,delly,lumpy	0.80879376	0.19120624	0.825426459	0.817025468	4 of 6
NA12878	6	3	4124	695.2	PASS only	gridss,socrates,crest,cortex,delly,lumpy	0.855743692	0.144256308	0.781652767	0.817021951	3 of 6
NA12878	7	4	4459.142857	1180.966667	All calls	hydra,gridss,pindel,crest,cortex,delly,lumpy	0.790612813	0.209387187	0.845174916	0.816983898	4 of 7
NA12878	5	3	4293.433333	941.2333333	All calls	manta,hydra,socrates,crest,lumpy	0.820192308	0.179807692	0.813766742	0.816966891	3 of 5
NA12878	5	3	4625.3	1421.933333	PASS only	manta,breakdancer,pindel,delly,lumpy	0.764862168	0.235137832	0.87666793	0.816957465	3 of 5
NA12878	8	5	4085.303571	640.0214286	PASS only	manta,breakdancer,hydra,pindel,socrates,crest,delly,lumpy	0.864555046	0.135444954	0.774318342	0.816952468	5 of 8
NA12878	7	4	4362.77381	1042.130952	PASS only	manta,breakdancer,hydra,pindel,socrates,delly,lumpy	0.807187916	0.192812084	0.826909365	0.816929634	4 of 7
NA12878	5	4	4502.25	1244.15	All calls	manta,gridss,pindel,delly,lumpy	0.783490533	0.216509467	0.853345337	0.816927348	4 of 5
NA12878	7	2	4804.271429	1681.790476	PASS only	manta,hydra,gridss,socrates,crest,cortex,lumpy	0.740706996	0.259293004	0.910589732	0.816909734	2 of 7
NA12878	5	4	4077.7	629.75	All calls	manta,breakdancer,pindel,crest,delly	0.86622269	0.13377731	0.77287718	0.816891956	4 of 5
NA12878	6	4	4099.9	662.1	PASS only	breakdancer,gridss,pindel,socrates,delly,lumpy	0.860961781	0.139038219	0.777084913	0.816875872	4 of 6
NA12878	6	3	4455.4	1177.533333	All calls	hydra,gridss,socrates,crest,cortex,lumpy	0.790955571	0.209044429	0.844465504	0.816835132	3 of 6
NA12878	6	3	4446.766667	1165.033333	PASS only	manta,breakdancer,hydra,pindel,socrates,lumpy	0.792395785	0.207604215	0.842829164	0.816834745	3 of 6
NA12878	6	4	4322.183333	985.0166667	All calls	manta,breakdancer,hydra,socrates,crest,delly	0.814399935	0.185600065	0.819215946	0.816800842	4 of 6
NA12878	6	4	4044.4	583	All calls	manta,hydra,pindel,socrates,crest,cortex	0.874011324	0.125988676	0.76656558	0.816769998	4 of 6
NA12878	4	3	4389.833333	1083.5	PASS only	manta,pindel,delly,lumpy	0.802040195	0.197959805	0.83203816	0.81676383	3 of 4
NA12878	8	6	4064.22619	611.8095238	All calls	manta,hydra,gridss,pindel,socrates,crest,delly,lumpy	0.869160639	0.130839361	0.770323387	0.816762782	6 of 8
NA12878	7	3	4743.314286	1595.614286	PASS only	manta,breakdancer,pindel,crest,cortex,delly,lumpy	0.748283284	0.251716716	0.899036066	0.81676168	3 of 7
NA12878	4	2	4560.833333	1332.583333	PASS only	manta,socrates,cortex,delly	0.773886116	0.226113884	0.864449078	0.816664553	2 of 4
NA12878	7	5	4012.319048	538.3	All calls	breakdancer,gridss,pindel,socrates,crest,cortex,delly	0.881708402	0.118291598	0.760485036	0.816622488	5 of 7
NA12878	5	4	4314.9	976.9	All calls	gridss,pindel,socrates,delly,lumpy	0.815393628	0.184606372	0.817835481	0.816612729	4 of 5
NA12878	5	2	4536.616667	1298.433333	PASS only	manta,hydra,crest,cortex,lumpy	0.777476914	0.222523086	0.85985911	0.816595491	2 of 5
NA12878	6	4	4694.8	1527.683333	All calls	manta,hydra,gridss,pindel,crest,delly	0.754489767	0.245510233	0.889840788	0.816594652	4 of 6
NA12878	2	1	4656	1471.5	PASS only	gridss,lumpy	0.759853121	0.240146879	0.882486732	0.816591397	1 of 2
NA12878	4	3	4599.166667	1389.25	All calls	manta,gridss,socrates,lumpy	0.768010465	0.231989535	0.871714683	0.816583193	3 of 4
NA12878	6	4	4617.183333	1415.683333	All calls	manta,breakdancer,hydra,pindel,socrates,delly	0.765338203	0.234661797	0.875129517	0.816559867	4 of 6
NA12878	6	3	4437.366667	1155.333333	All calls	breakdancer,hydra,pindel,socrates,crest,lumpy	0.793421186	0.206578814	0.841047511	0.816540463	3 of 6
NA12878	6	4	4577.266667	1358.133333	All calls	manta,gridss,pindel,socrates,crest,delly	0.771180825	0.228819175	0.867563811	0.816537929	4 of 6
NA12878	8	5	4066.017857	617.9071429	PASS only	manta,breakdancer,hydra,gridss,socrates,crest,delly,lumpy	0.868079198	0.131920802	0.770662975	0.816475597	5 of 8
NA12878	5	3	4296.983333	952.9666667	PASS only	breakdancer,gridss,crest,delly,lumpy	0.818480811	0.181519189	0.814439601	0.816455205	3 of 5
NA12878	4	2	4766.333333	1634.083333	PASS only	manta,gridss,delly,lumpy	0.744691101	0.255308899	0.90339904	0.816403434	2 of 4
NA12878	6	3	4569.783333	1349.133333	All calls	manta,socrates,crest,cortex,delly,lumpy	0.772064145	0.227935855	0.866145438	0.816403278	3 of 6
NA12878	5	4	4551.1	1322.05	All calls	manta,gridss,pindel,socrates,delly	0.77489933	0.22510067	0.862604246	0.816403044	4 of 5
NA12878	5	3	4565.6	1343.1	All calls	manta,hydra,pindel,socrates,crest	0.772691116	0.227308884	0.86535254	0.816400976	3 of 5
NA12878	7	3	4538.228571	1303.65	All calls	manta,breakdancer,hydra,socrates,crest,cortex,lumpy	0.776844044	0.223155956	0.860164627	0.816383907	3 of 7
NA12878	9	5	4658.614286	1478.310714	All calls	manta,breakdancer,hydra,gridss,pindel,socrates,cortex,delly,lumpy	0.759112143	0.240887857	0.882982238	0.816375169	5 of 9
NA12878	7	3	4786.054762	1663.180952	PASS only	manta,breakdancer,gridss,pindel,socrates,delly,lumpy	0.74211193	0.25788807	0.907136991	0.816368196	3 of 7
NA12878	7	5	4084.866667	646.6238095	All calls	hydra,gridss,pindel,socrates,crest,delly,lumpy	0.863336128	0.136663872	0.774235532	0.816361839	5 of 7
NA12878	7	4	4656.82381	1477.152381	All calls	manta,breakdancer,hydra,pindel,socrates,cortex,delly	0.759185179	0.240814821	0.882642875	0.81627231	4 of 7
NA12878	5	3	4334	1009.116667	All calls	breakdancer,gridss,socrates,crest,lumpy	0.81113707	0.18886293	0.821455648	0.816263751	3 of 5
NA12878	5	4	4572.7	1355.35	All calls	manta,hydra,gridss,socrates,delly	0.771366638	0.228633362	0.866698256	0.816258407	4 of 5
NA12878	8	5	3983.983333	501.6	PASS only	breakdancer,hydra,gridss,pindel,socrates,crest,cortex,delly	0.888175079	0.111824921	0.755114354	0.816257608	5 of 8
NA12878	7	5	4014.338095	545.6666667	All calls	hydra,gridss,pindel,socrates,crest,cortex,delly	0.880336382	0.119663618	0.760867721	0.816253793	5 of 7
NA12878	5	3	4546.933333	1318.216667	PASS only	hydra,gridss,pindel,delly,lumpy	0.775245873	0.224754127	0.861814506	0.816241292	3 of 5
NA12878	5	3	4607.166667	1406.9	All calls	manta,breakdancer,socrates,cortex,delly	0.766065114	0.233934886	0.873230983	0.816145166	3 of 5
NA12878	5	3	4301.483333	963.5833333	All calls	hydra,pindel,crest,cortex,delly	0.81698554	0.18301446	0.81529252	0.816138152	3 of 5
NA12878	6	4	4023.316667	560.55	All calls	hydra,pindel,socrates,crest,cortex,delly	0.877712412	0.122287588	0.762569497	0.816099609	4 of 6
NA12878	4	3	4126.75	710.8333333	PASS only	breakdancer,pindel,crest,delly	0.85306024	0.14693976	0.782173995	0.816080684	3 of 4
NA12878	7	5	4063.6	619.4238095	All calls	manta,hydra,pindel,socrates,crest,delly,lumpy	0.867729947	0.132270053	0.770204701	0.816063919	5 of 7
NA12878	8	4	4742.572619	1604.607143	All calls	manta,breakdancer,gridss,pindel,crest,cortex,delly,lumpy	0.747193682	0.252806318	0.898895493	0.81605425	4 of 8
NA12878	8	5	4627.219048	1437.803571	All calls	manta,breakdancer,hydra,gridss,pindel,socrates,delly,lumpy	0.762935167	0.237064833	0.877031662	0.816014429	5 of 8
NA12878	6	4	4600.666667	1399.55	All calls	manta,hydra,gridss,socrates,cortex,delly	0.76675009	0.23324991	0.871998989	0.815994726	4 of 6
NA12878	8	4	4261.145238	907.5059524	PASS only	manta,breakdancer,hydra,socrates,crest,cortex,delly,lumpy	0.824421127	0.175578873	0.807646937	0.81594783	4 of 8
NA12878	4	2	4083.916667	650.3333333	PASS only	gridss,crest,cortex,lumpy	0.862632237	0.137367763	0.774055471	0.815946988	2 of 4
NA12878	4	3	4151.166667	748.5	All calls	breakdancer,pindel,crest,delly	0.847234506	0.152765494	0.78680187	0.815900678	3 of 4
NA12878	6	3	4688.633333	1528.55	PASS only	manta,breakdancer,pindel,socrates,delly,lumpy	0.754141077	0.245858923	0.888671974	0.815898119	3 of 6
NA12878	8	4	4263.140476	911.6464286	PASS only	breakdancer,hydra,gridss,socrates,crest,cortex,delly,lumpy	0.823829185	0.176170815	0.808025109	0.815850618	4 of 8
NA12878	4	2	4400.5	1111.833333	PASS only	hydra,gridss,crest,lumpy	0.79830078	0.20169922	0.834059894	0.815788661	2 of 4
NA12878	6	4	4086.416667	655.9166667	All calls	hydra,pindel,socrates,crest,delly,lumpy	0.861689042	0.138310958	0.774529315	0.815787723	4 of 6
NA12878	3	2	4462.333333	1201.666667	PASS only	manta,cortex,delly	0.787841337	0.212158663	0.845779631	0.815783059	2 of 3
NA12878	6	5	4068.8	630.4333333	All calls	manta,hydra,gridss,pindel,crest,delly	0.865843365	0.134156635	0.771190296	0.815780416	5 of 6
NA12878	5	3	4630.35	1445.833333	All calls	manta,gridss,socrates,cortex,lumpy	0.762049093	0.237950907	0.877625095	0.815763781	3 of 5
NA12878	7	4	4734.878571	1598.1	All calls	manta,hydra,gridss,pindel,crest,cortex,delly	0.747654286	0.252345714	0.897437182	0.81572699	4 of 7
NA12878	6	3	4695.666667	1541.183333	All calls	manta,breakdancer,pindel,socrates,crest,lumpy	0.752890749	0.247109251	0.890005054	0.815726196	3 of 6
NA12878	5	4	3992.05	520.25	PASS only	breakdancer,gridss,pindel,crest,delly	0.884704031	0.115295969	0.75664329	0.815677901	4 of 5
NA12878	5	3	4291.95	955.7166667	PASS only	manta,breakdancer,crest,delly,lumpy	0.817877787	0.182122213	0.813485595	0.815675778	3 of 5
NA12878	6	4	4077.1	644.55	All calls	hydra,gridss,socrates,crest,cortex,delly	0.863490517	0.136509483	0.772763457	0.815611669	4 of 6
NA12878	2	2	4369.5	1070	PASS only	manta,delly	0.803290744	0.196709256	0.82818423	0.815547571	2 of 2
NA12878	7	4	4339.007143	1025.771429	PASS only	breakdancer,hydra,gridss,pindel,socrates,delly,lumpy	0.808795197	0.191204803	0.82240469	0.81554317	4 of 7
NA12878	9	6	3973.045635	494.2956349	PASS only	manta,breakdancer,hydra,gridss,pindel,socrates,crest,delly,lumpy	0.889353509	0.110646491	0.75304125	0.815540691	6 of 9
NA12878	7	4	4426.945238	1153.9	All calls	manta,breakdancer,gridss,crest,cortex,delly,lumpy	0.793239205	0.206760795	0.839072259	0.815512267	4 of 7
NA12878	5	3	4609.766667	1419.733333	All calls	manta,gridss,socrates,crest,lumpy	0.764535478	0.235464522	0.873723781	0.815490985	3 of 5
NA12878	6	3	4799.216667	1694.95	PASS only	manta,hydra,gridss,pindel,delly,lumpy	0.739004235	0.260995765	0.909631665	0.815488311	3 of 6
NA12878	6	4	3973.066667	495.45	PASS only	manta,breakdancer,hydra,pindel,socrates,crest	0.889124281	0.110875719	0.753045236	0.815446636	4 of 6
NA12878	6	5	4155.266667	760.1333333	All calls	manta,gridss,pindel,socrates,crest,delly	0.84535677	0.15464323	0.787578974	0.815445703	5 of 6
NA12878	4	3	3998.833333	533	PASS only	manta,breakdancer,gridss,socrates	0.882387555	0.117612445	0.757928987	0.815436641	3 of 4
NA12878	8	3	4824.317857	1732.547619	PASS only	manta,breakdancer,gridss,pindel,crest,cortex,delly,lumpy	0.735765874	0.264234126	0.914389283	0.815409905	3 of 8
NA12878	4	3	4108.333333	692.6666667	PASS only	manta,breakdancer,socrates,delly	0.855724502	0.144275498	0.778683346	0.815388178	3 of 4
NA12878	6	3	4571.25	1365.433333	All calls	breakdancer,pindel,socrates,crest,cortex,delly	0.770000646	0.229999354	0.866423427	0.815371283	3 of 6
NA12878	6	4	4590.533333	1393.583333	All calls	manta,breakdancer,gridss,socrates,delly,lumpy	0.767119625	0.232880375	0.870078342	0.815361593	4 of 6
NA12878	5	3	4408.866667	1129.9	All calls	pindel,socrates,crest,delly,lumpy	0.796001517	0.203998483	0.835645691	0.815341986	3 of 5
NA12878	7	3	4815.916667	1721.361905	PASS only	manta,hydra,gridss,pindel,crest,delly,lumpy	0.736685245	0.263314755	0.912796942	0.815339558	3 of 7
NA12878	5	4	3987.75	518.15	PASS only	hydra,gridss,pindel,crest,delly	0.885006325	0.114993675	0.755828279	0.8153324	4 of 5
NA12878	4	3	4483.333333	1238.5	All calls	gridss,pindel,crest,delly	0.783548396	0.216451604	0.849759919	0.815312107	3 of 4
NA12878	5	3	4439.5	1174.933333	All calls	manta,breakdancer,hydra,pindel,crest	0.790729845	0.209270155	0.841451857	0.815302727	3 of 5
NA12878	5	3	4118.916667	709.35	PASS only	manta,hydra,gridss,socrates,lumpy	0.853083922	0.146916078	0.780689285	0.815282653	3 of 5
NA12878	5	2	4323.3	1006.966667	PASS only	manta,socrates,crest,cortex,lumpy	0.811085124	0.188914876	0.819427597	0.815235018	2 of 5
NA12878	6	4	4118.3	709.2166667	PASS only	manta,breakdancer,pindel,socrates,delly,lumpy	0.853088717	0.146911283	0.780572403	0.815221103	4 of 6
NA12878	6	3	4318.566667	1000.733333	PASS only	breakdancer,gridss,socrates,cortex,delly,lumpy	0.811867476	0.188132524	0.818530452	0.815185349	3 of 6
NA12878	7	4	4369.795238	1075.4	All calls	hydra,gridss,socrates,crest,cortex,delly,lumpy	0.802504786	0.197495214	0.828240189	0.815169417	4 of 7
NA12878	5	3	4178.75	797.85	PASS only	manta,hydra,pindel,socrates,lumpy	0.839679701	0.160320299	0.792029947	0.815159082	3 of 5
NA12878	5	3	4347.7	1043.483333	All calls	manta,hydra,pindel,crest,lumpy	0.806446327	0.193553673	0.824052312	0.815154266	3 of 5
NA12878	6	4	4370.083333	1076.65	All calls	manta,breakdancer,hydra,pindel,crest,delly	0.802331061	0.197668939	0.828294794	0.815106223	4 of 6
NA12878	3	2	4133.666667	733.5	PASS only	hydra,gridss,socrates	0.849296305	0.150703695	0.783484963	0.815064329	2 of 3
NA12878	7	3	4803.509524	1707.380952	PASS only	manta,breakdancer,gridss,pindel,cortex,delly,lumpy	0.73776537	0.26223463	0.910445323	0.815059669	3 of 7
NA12878	7	4	4606.214286	1421.071429	All calls	manta,gridss,pindel,socrates,crest,cortex,delly	0.764226968	0.235773032	0.873050471	0.815022181	4 of 7
NA12878	6	3	4082.266667	659.4	PASS only	gridss,pindel,socrates,crest,cortex,lumpy	0.860934974	0.139065026	0.773742734	0.815013476	3 of 6
NA12878	6	4	4016.766667	564.3166667	PASS only	manta,hydra,gridss,pindel,socrates,lumpy	0.876815891	0.123184109	0.761328026	0.815001057	4 of 6
NA12878	5	3	4147.866667	755	PASS only	manta,breakdancer,pindel,socrates,cortex	0.846008458	0.153991542	0.786176396	0.814995776	3 of 5
NA12878	6	3	4723.183333	1592.05	PASS only	manta,hydra,pindel,crest,delly,lumpy	0.747903218	0.252096782	0.895220495	0.814957856	3 of 6
NA12878	7	4	4367.019048	1074.292857	All calls	breakdancer,hydra,pindel,socrates,crest,delly,lumpy	0.802567308	0.197432692	0.827713997	0.814946712	4 of 7
NA12878	8	4	4458.534524	1207.859524	All calls	manta,breakdancer,hydra,socrates,crest,cortex,delly,lumpy	0.786838064	0.213161936	0.845059614	0.814910248	4 of 8
NA12878	4	3	4376.333333	1088.416667	All calls	manta,hydra,gridss,crest	0.800829559	0.199170441	0.829479404	0.814902746	3 of 4
NA12878	5	4	4145.55	753.1	All calls	hydra,gridss,pindel,crest,delly	0.846263767	0.153736233	0.785737301	0.814878153	4 of 5
NA12878	4	2	4370.166667	1080.25	All calls	breakdancer,socrates,crest,lumpy	0.801804143	0.198195857	0.828310589	0.814841862	2 of 4
NA12878	6	4	4579.533333	1384.983333	All calls	manta,gridss,pindel,socrates,cortex,delly	0.767796217	0.232203783	0.867993429	0.814826128	4 of 6
NA12878	5	2	4441.633333	1184.883333	PASS only	breakdancer,gridss,socrates,cortex,lumpy	0.789410855	0.210589145	0.841856204	0.814790469	2 of 5
NA12878	7	4	4614.761905	1436.8	All calls	manta,breakdancer,gridss,socrates,cortex,delly,lumpy	0.762573692	0.237426308	0.874670566	0.814784672	4 of 7
NA12878	4	3	4466.25	1221.333333	All calls	breakdancer,pindel,socrates,delly	0.78526322	0.21473678	0.846521986	0.814742747	3 of 4
NA12878	5	2	4519	1298.166667	PASS only	gridss,pindel,socrates,crest,cortex	0.776838667	0.223161333	0.856520091	0.814735798	2 of 5
NA12878	5	2	4773.45	1668.7	PASS only	manta,gridss,crest,delly,lumpy	0.74097157	0.25902843	0.904747915	0.814710513	2 of 5
NA12878	4	3	4486.5	1251.333333	All calls	manta,breakdancer,pindel,socrates	0.781915357	0.218084643	0.850360121	0.814702722	3 of 4
NA12878	6	4	4077.75	656.7666667	PASS only	manta,breakdancer,gridss,socrates,delly,lumpy	0.861281159	0.138718841	0.772886657	0.814693214	4 of 6
NA12878	5	3	4538.966667	1328.166667	All calls	gridss,pindel,crest,cortex,delly	0.773625962	0.226374038	0.860304524	0.814666132	3 of 5
NA12878	6	3	4640.8	1476.516667	All calls	manta,gridss,socrates,crest,cortex,lumpy	0.758633279	0.241366721	0.879605762	0.814653035	3 of 6
NA12878	7	3	4561.27381	1360.840476	PASS only	hydra,pindel,socrates,crest,cortex,delly,lumpy	0.770210366	0.229789634	0.864532564	0.814650341	3 of 7
NA12878	4	3	4056.5	627	PASS only	breakdancer,gridss,socrates,delly	0.866125761	0.133874239	0.768858984	0.814599126	3 of 4
NA12878	5	3	4000.283333	545.4333333	PASS only	manta,gridss,crest,cortex,lumpy	0.880011586	0.119988414	0.758203816	0.814579257	3 of 5
NA12878	7	4	4682.116667	1539.37381	All calls	hydra,gridss,pindel,socrates,crest,delly,lumpy	0.75257154	0.24742846	0.887436821	0.81445889	4 of 7
NA12878	4	3	4629	1463.833333	All calls	manta,gridss,crest,delly	0.759745056	0.240254944	0.877369219	0.814331579	3 of 4
NA12878	6	4	4262.683333	930.6	All calls	breakdancer,gridss,socrates,crest,delly,lumpy	0.820807004	0.179192996	0.807938463	0.814321897	4 of 6
NA12878	6	4	4640.666667	1480.966667	All calls	manta,breakdancer,gridss,pindel,delly,lumpy	0.758076548	0.241923452	0.87958049	0.814321102	4 of 6
NA12878	7	5	3986.566667	529.1	All calls	manta,breakdancer,pindel,socrates,crest,cortex,delly	0.882830147	0.117169853	0.755603993	0.814277447	5 of 7
NA12878	8	4	4287.738095	967.7630952	PASS only	breakdancer,hydra,pindel,socrates,crest,cortex,delly,lumpy	0.815857126	0.184142874	0.812687281	0.814269118	4 of 8
NA12878	4	3	4471.333333	1235.416667	All calls	manta,socrates,delly,lumpy	0.783516596	0.216483404	0.847485469	0.814246584	3 of 4
NA12878	8	6	3979.327381	518.9761905	All calls	manta,breakdancer,gridss,pindel,socrates,crest,cortex,delly	0.884628464	0.115371536	0.754231877	0.814242642	6 of 8
NA12878	7	5	4271.266667	944.2571429	All calls	manta,hydra,gridss,pindel,crest,delly,lumpy	0.818952577	0.181047423	0.809565327	0.814231897	5 of 7
NA12878	7	4	4018.471429	576.4238095	PASS only	manta,gridss,pindel,socrates,crest,cortex,lumpy	0.874551262	0.125448738	0.761651143	0.814206074	4 of 7
NA12878	7	5	4226.752381	879.8571429	All calls	manta,hydra,gridss,socrates,crest,delly,lumpy	0.827702287	0.172297713	0.8011282	0.814198467	5 of 7
NA12878	4	3	4513	1297.416667	All calls	manta,hydra,pindel,socrates	0.776708498	0.223291502	0.855382866	0.814149447	3 of 4
NA12878	9	6	3925.900794	443.1190476	PASS only	manta,breakdancer,hydra,gridss,pindel,socrates,crest,cortex,delly	0.898577012	0.101422988	0.744105533	0.814078324	6 of 9
NA12878	4	2	4638.166667	1481.5	PASS only	manta,crest,delly,lumpy	0.757911651	0.242088349	0.879106646	0.814022874	2 of 4
NA12878	5	3	4088.983333	681.5	All calls	hydra,socrates,crest,cortex,delly	0.857142358	0.142857642	0.775015795	0.814012864	3 of 5
NA12878	6	3	4412.5	1153.05	PASS only	breakdancer,hydra,gridss,pindel,socrates,lumpy	0.79282371	0.20717629	0.836334344	0.813997998	3 of 6
NA12878	7	4	4411.438095	1151.559524	All calls	manta,breakdancer,hydra,gridss,socrates,crest,lumpy	0.792996582	0.207003418	0.836133073	0.813993738	4 of 7
NA12878	5	3	4276	954.5333333	All calls	breakdancer,socrates,crest,delly,lumpy	0.817507456	0.182492544	0.810462472	0.81396972	3 of 5
NA12878	6	3	4384.083333	1112.283333	All calls	hydra,socrates,crest,cortex,delly,lumpy	0.797632982	0.202367018	0.830948319	0.81394989	3 of 6
NA12878	4	3	4015.166667	576	All calls	manta,breakdancer,socrates,crest	0.874541692	0.125458308	0.761024766	0.813843893	3 of 4
NA12878	4	2	4449.833333	1209.666667	PASS only	gridss,pindel,socrates,cortex	0.786259092	0.213740908	0.843410412	0.813832625	2 of 4
NA12878	5	3	4287.116667	972.9833333	All calls	manta,socrates,crest,cortex,delly	0.815025697	0.184974303	0.812569497	0.813795744	3 of 5
NA12878	8	5	4035.379762	606.0488095	PASS only	breakdancer,hydra,gridss,pindel,socrates,crest,delly,lumpy	0.869426234	0.130573766	0.764855906	0.813795579	5 of 8
NA12878	6	3	4672.016667	1534.483333	PASS only	manta,breakdancer,pindel,cortex,delly,lumpy	0.752761889	0.247238111	0.885522492	0.813762973	3 of 6
NA12878	8	3	4771.633333	1679.705952	PASS only	manta,breakdancer,pindel,socrates,crest,cortex,delly,lumpy	0.739634535	0.260365465	0.904403589	0.813762307	3 of 8
NA12878	4	2	4392.5	1127.166667	PASS only	manta,hydra,crest,lumpy	0.795790809	0.204209191	0.832543594	0.813752432	2 of 4
NA12878	8	4	4703.855952	1581.340476	All calls	hydra,gridss,pindel,socrates,crest,cortex,delly,lumpy	0.748402378	0.251597622	0.891557231	0.81373169	4 of 8
NA12878	3	2	4264.666667	941.3333333	All calls	breakdancer,pindel,crest	0.819182994	0.180817006	0.80831438	0.813712396	2 of 3
NA12878	3	2	4264.666667	941.3333333	PASS only	breakdancer,pindel,crest	0.819182994	0.180817006	0.80831438	0.813712396	2 of 3
NA12878	8	6	3974.053571	517.7857143	All calls	manta,hydra,gridss,pindel,socrates,crest,cortex,delly	0.884727462	0.115272538	0.753232292	0.81370167	6 of 8
NA12878	7	5	3931.766667	456.4	PASS only	manta,breakdancer,hydra,gridss,socrates,crest,delly	0.895993012	0.104006988	0.745217336	0.8136794	5 of 7
NA12878	6	3	4325.866667	1031.266667	PASS only	manta,breakdancer,socrates,cortex,delly,lumpy	0.807496547	0.192503453	0.819914076	0.813657937	3 of 6
NA12878	4	3	4246.333333	916	All calls	manta,socrates,crest,delly	0.822560857	0.177439143	0.804839525	0.813603704	3 of 4
NA12878	7	4	4687.297619	1559.733333	All calls	manta,breakdancer,gridss,pindel,cortex,delly,lumpy	0.750324059	0.249675941	0.888418806	0.813552899	4 of 7
NA12878	5	3	4653.166667	1510	All calls	manta,breakdancer,pindel,socrates,lumpy	0.754996079	0.245003921	0.881949709	0.813549938	3 of 5
NA12878	5	2	4782.583333	1699.433333	PASS only	manta,gridss,socrates,delly,lumpy	0.737823363	0.262176637	0.906479025	0.81350171	2 of 5
NA12878	6	4	4028.35	599.55	PASS only	manta,breakdancer,pindel,socrates,cortex,delly	0.8704488	0.1295512	0.763523503	0.813487616	4 of 6
NA12878	6	3	4699.416667	1578.5	All calls	breakdancer,pindel,socrates,crest,delly,lumpy	0.748563085	0.251436915	0.89071582	0.81347595	3 of 6
NA12878	8	4	4752.390476	1656.140476	All calls	manta,breakdancer,hydra,gridss,pindel,socrates,crest,lumpy	0.741572524	0.258427476	0.900756345	0.813449936	4 of 8
NA12878	5	3	4674.666667	1543.066667	All calls	manta,gridss,crest,cortex,delly	0.751828105	0.248171895	0.886024766	0.813428767	3 of 5
NA12878	7	5	3979.471429	529.0666667	All calls	manta,hydra,pindel,socrates,crest,cortex,delly	0.88265228	0.11734772	0.754259179	0.813420397	5 of 7
NA12878	7	4	4060.657143	648.0571429	PASS only	manta,pindel,socrates,crest,cortex,delly,lumpy	0.862370681	0.137629319	0.769646919	0.81337473	4 of 7
NA12878	6	4	4228.25	892.5666667	All calls	manta,hydra,socrates,crest,delly,lumpy	0.825698375	0.174301625	0.801412055	0.813373965	4 of 6
NA12878	7	3	4763.669048	1674.247619	PASS only	manta,hydra,pindel,socrates,crest,delly,lumpy	0.739939532	0.260060468	0.902894058	0.813334973	3 of 7
NA12878	5	4	4003.2	564.9	All calls	manta,breakdancer,gridss,socrates,crest	0.876338084	0.123661916	0.758756634	0.813319653	4 of 5
NA12878	5	3	4049.166667	632.0833333	PASS only	hydra,gridss,pindel,socrates,cortex	0.864975523	0.135024477	0.767469042	0.813310235	3 of 5
NA12878	6	4	4009.333333	574.85	PASS only	breakdancer,hydra,gridss,socrates,crest,delly	0.874601438	0.125398562	0.759919131	0.813237076	4 of 6
NA12878	2	2	4141	767	PASS only	gridss,pindel	0.843724531	0.156275469	0.784874905	0.813236449	2 of 2
NA12878	7	5	3977.804762	529.0142857	PASS only	manta,breakdancer,gridss,pindel,socrates,delly,lumpy	0.882619142	0.117380858	0.753943283	0.813222598	5 of 7
NA12878	6	4	4234.3	903.3666667	All calls	gridss,pindel,socrates,crest,cortex,delly	0.82416791	0.17583209	0.802558757	0.813219807	4 of 6
NA12878	6	4	4206.833333	863.6666667	All calls	manta,pindel,socrates,crest,cortex,delly	0.829668343	0.170331657	0.797352793	0.813189645	4 of 6
NA12878	6	3	4154.933333	787.9333333	PASS only	manta,pindel,socrates,crest,cortex,lumpy	0.840591829	0.159408171	0.787515795	0.813188677	3 of 6
NA12878	5	3	4504.166667	1298.416667	All calls	manta,socrates,cortex,delly,lumpy	0.776234723	0.223765277	0.853708618	0.813130439	3 of 5
NA12878	5	2	4638.683333	1494.983333	PASS only	breakdancer,pindel,socrates,crest,lumpy	0.756265964	0.243734036	0.879204574	0.81311461	2 of 5
NA12878	3	1	4702.333333	1588	PASS only	gridss,crest,lumpy	0.747549149	0.252450851	0.891268638	0.813107006	1 of 3
NA12878	5	3	4325.483333	1039.816667	PASS only	breakdancer,pindel,crest,delly,lumpy	0.806195988	0.193804012	0.81984142	0.812961449	3 of 5
NA12878	5	3	4349.9	1075.483333	All calls	breakdancer,pindel,crest,delly,lumpy	0.801768231	0.198231769	0.824469295	0.812960318	3 of 5
NA12878	7	3	4819.969048	1763.730952	PASS only	manta,hydra,gridss,pindel,socrates,delly,lumpy	0.732106422	0.267893578	0.91356502	0.81283153	3 of 7
NA12878	5	4	4071.4	670.6	All calls	manta,hydra,pindel,crest,delly	0.858582876	0.141417124	0.771683093	0.81281693	4 of 5
NA12878	5	2	4754.4	1668.833333	PASS only	breakdancer,gridss,pindel,crest,cortex	0.740187963	0.259812037	0.901137225	0.812771207	2 of 5
NA12878	5	4	4201.6	862.15	All calls	gridss,pindel,socrates,crest,delly	0.829740805	0.170259195	0.796360879	0.812708238	4 of 5
NA12878	6	3	4500.95	1299.483333	PASS only	hydra,pindel,socrates,crest,delly,lumpy	0.775967887	0.224032113	0.853098939	0.81270746	3 of 6
NA12878	9	3	4838.638095	1792.893651	PASS only	manta,breakdancer,gridss,pindel,socrates,crest,cortex,delly,lumpy	0.729641097	0.270358903	0.917103506	0.812702111	3 of 9
NA12878	5	3	4406.3	1162.316667	All calls	manta,breakdancer,gridss,crest,lumpy	0.791273715	0.208726285	0.835159212	0.81262439	3 of 5
NA12878	3	2	4160.666667	803.5	PASS only	manta,hydra,socrates	0.838140003	0.161859997	0.788602477	0.812616982	2 of 3
NA12878	8	3	4834.286905	1787.871429	PASS only	manta,hydra,gridss,pindel,socrates,crest,delly,lumpy	0.73001681	0.26998319	0.916278792	0.812610955	3 of 8
NA12878	4	2	4114.75	736.9166667	PASS only	gridss,socrates,crest,lumpy	0.848110615	0.151889385	0.779899545	0.812576112	2 of 4
NA12878	4	3	4093.666667	706.25	PASS only	manta,gridss,pindel,cortex	0.852862029	0.147137971	0.775903462	0.812564614	3 of 4
NA12878	8	4	4514.205952	1321.142857	All calls	manta,breakdancer,hydra,pindel,crest,cortex,delly,lumpy	0.773596592	0.226403408	0.855611439	0.812539689	4 of 8
NA12878	5	2	4743.733333	1656.633333	PASS only	breakdancer,gridss,pindel,crest,lumpy	0.741165871	0.258834129	0.899115492	0.812535863	2 of 5
NA12878	6	3	4442.416667	1216.333333	All calls	pindel,socrates,crest,cortex,delly,lumpy	0.785052647	0.214947353	0.842004675	0.812531913	3 of 6
NA12878	6	4	3987.8	552.1	PASS only	breakdancer,gridss,pindel,socrates,cortex,delly	0.878389392	0.121610608	0.755837756	0.812518465	4 of 6
NA12878	6	4	3966.366667	521.15	PASS only	manta,breakdancer,gridss,pindel,socrates,cortex	0.883866727	0.116133273	0.751775335	0.812487304	4 of 6
NA12878	9	4	4778.248016	1708.159524	All calls	manta,breakdancer,hydra,gridss,pindel,socrates,crest,cortex,lumpy	0.736655535	0.263344465	0.905657319	0.812460884	4 of 9
NA12878	5	3	4453.2	1233.233333	All calls	manta,pindel,socrates,crest,lumpy	0.783127092	0.216872908	0.844048522	0.812447358	3 of 5
NA12878	5	4	4612	1466.5	All calls	manta,hydra,gridss,pindel,delly	0.758739821	0.241260179	0.874147081	0.812365142	4 of 5
NA12878	7	4	4449.004762	1228.32619	All calls	manta,breakdancer,hydra,gridss,pindel,crest,lumpy	0.783643723	0.216356277	0.843253367	0.812356493	4 of 7
NA12878	6	3	4450.216667	1230.516667	All calls	manta,breakdancer,crest,cortex,delly,lumpy	0.783387708	0.216612292	0.843483068	0.81232545	3 of 6
NA12878	5	3	4508.9	1316.733333	All calls	breakdancer,pindel,socrates,cortex,delly	0.773975934	0.226024066	0.854605762	0.812294888	3 of 5
NA12878	5	4	4166.05	815.45	All calls	manta,pindel,socrates,crest,delly	0.836304326	0.163695674	0.78962282	0.812293444	4 of 5
NA12878	5	3	4082.466667	693.75	PASS only	breakdancer,hydra,pindel,socrates,crest	0.854749052	0.145250948	0.773780642	0.812252024	3 of 5
NA12878	6	3	4665.283333	1546.066667	All calls	manta,breakdancer,socrates,crest,delly,lumpy	0.751090074	0.248909926	0.884246272	0.812247095	3 of 6
NA12878	6	4	4716.9	1621.566667	All calls	manta,gridss,pindel,socrates,delly,lumpy	0.744170514	0.255829486	0.894029568	0.812245648	4 of 6
NA12878	6	3	4597.366667	1446.883333	All calls	manta,breakdancer,pindel,socrates,crest,cortex	0.760618218	0.239381782	0.871373515	0.812237657	3 of 6
NA12878	5	3	4599.733333	1451.25	All calls	breakdancer,gridss,pindel,socrates,crest	0.760162949	0.239837051	0.871822087	0.812172703	3 of 5
NA12878	6	4	4627.85	1492.45	All calls	hydra,gridss,pindel,socrates,delly,lumpy	0.756147574	0.243852426	0.877151251	0.812167107	4 of 6
NA12878	6	4	4662.183333	1542.966667	All calls	manta,hydra,gridss,pindel,cortex,delly	0.751340956	0.248659044	0.883658706	0.812145705	4 of 6
NA12878	5	4	4169.05	821.75	All calls	manta,gridss,socrates,cortex,delly	0.835347039	0.164652961	0.790191433	0.81214205	4 of 5
NA12878	4	3	4523.333333	1340.416667	All calls	manta,gridss,pindel,crest	0.771406239	0.228593761	0.85734142	0.812106795	3 of 4
NA12878	6	4	3941.133333	488.95	PASS only	breakdancer,hydra,gridss,pindel,socrates,crest	0.889629616	0.110370384	0.746992671	0.812095507	4 of 6
NA12878	4	3	4694.5	1591.5	All calls	manta,hydra,gridss,socrates	0.746818326	0.253181674	0.889783927	0.812056738	3 of 4
NA12878	4	3	4057.5	659.6666667	PASS only	gridss,pindel,cortex,delly	0.860156167	0.139843833	0.769048522	0.812054904	3 of 4
NA12878	8	3	4816.32619	1769.955952	PASS only	manta,breakdancer,gridss,pindel,socrates,cortex,delly,lumpy	0.731266303	0.268733697	0.912874562	0.812040404	3 of 8
NA12878	5	4	4041.5	636.5	PASS only	manta,gridss,pindel,socrates,delly	0.86393758	0.13606242	0.766015921	0.812035363	4 of 5
NA12878	8	4	4703.759524	1606.421429	All calls	manta,breakdancer,hydra,pindel,socrates,crest,delly,lumpy	0.745423873	0.254576127	0.891538954	0.811960307	4 of 8
NA12878	5	4	3996.5	572.85	All calls	manta,hydra,gridss,socrates,crest	0.874632059	0.125367941	0.757486732	0.811855343	4 of 5
NA12878	6	3	4443.35	1226.883333	PASS only	hydra,pindel,crest,cortex,delly,lumpy	0.783627364	0.216372636	0.842181577	0.811850043	3 of 6
NA12878	4	3	4440.5	1222.833333	All calls	manta,pindel,crest,delly	0.78407887	0.21592113	0.841641395	0.811841063	3 of 4
NA12878	5	2	4680.416667	1574.1	PASS only	manta,socrates,crest,delly,lumpy	0.748325876	0.251674124	0.887114607	0.811831213	2 of 5
NA12878	5	3	4352.5	1094.366667	All calls	manta,gridss,socrates,crest,cortex	0.799083265	0.200916735	0.824962092	0.811816492	3 of 5
NA12878	3	2	4068	678.3333333	All calls	breakdancer,socrates,crest	0.85708266	0.14291734	0.771038666	0.811787009	2 of 3
NA12878	5	3	4648.2	1527.683333	PASS only	manta,hydra,pindel,delly,lumpy	0.752637275	0.247362725	0.88100834	0.81177914	3 of 5
NA12878	6	5	3905.966667	441.2666667	PASS only	manta,hydra,gridss,pindel,crest,delly	0.898494828	0.101505172	0.740327268	0.811778439	5 of 6
NA12878	7	4	4719.509524	1632.659524	All calls	manta,breakdancer,hydra,gridss,pindel,socrates,lumpy	0.742976059	0.257023941	0.894524171	0.811737343	4 of 7
NA12878	6	4	4065.766667	675.75	PASS only	hydra,gridss,pindel,socrates,delly,lumpy	0.857482311	0.142517689	0.770615365	0.81173145	4 of 6
NA12878	4	3	4031	625	All calls	breakdancer,gridss,socrates,crest	0.865764605	0.134235395	0.764025777	0.811719694	3 of 4
NA12878	7	4	4656.378571	1541.1	All calls	hydra,gridss,pindel,socrates,cortex,delly,lumpy	0.751334356	0.248665644	0.882558486	0.811676867	4 of 7
NA12878	7	3	4723.240476	1638.990476	PASS only	manta,breakdancer,pindel,socrates,cortex,delly,lumpy	0.74238746	0.25761254	0.895231326	0.811676705	3 of 7
NA12878	4	2	4188.583333	856.3333333	PASS only	manta,crest,cortex,lumpy	0.830258181	0.169741819	0.793893733	0.81166886	2 of 4
NA12878	6	3	4229.966667	917.0666667	PASS only	manta,breakdancer,hydra,socrates,crest,lumpy	0.821826165	0.178173835	0.801737427	0.811657515	3 of 6
NA12878	5	3	4429.7	1209.9	All calls	hydra,gridss,pindel,crest,lumpy	0.785463508	0.214536492	0.83959439	0.811627396	3 of 5
NA12878	5	3	4707.833333	1617.85	All calls	manta,hydra,gridss,socrates,crest	0.74424107	0.25575893	0.892311094	0.81157763	3 of 5
NA12878	6	4	3985.1	559.5333333	PASS only	manta,breakdancer,hydra,gridss,pindel,cortex	0.876880423	0.123119577	0.755326005	0.811576986	4 of 6
NA12878	5	3	4018.083333	607.85	PASS only	manta,gridss,socrates,crest,lumpy	0.86859949	0.13140051	0.761577584	0.811575517	3 of 5
NA12878	4	3	4311.166667	1037.333333	All calls	manta,gridss,socrates,crest	0.806051541	0.193948459	0.817127875	0.811551916	3 of 4
NA12878	4	2	4179.75	845.6666667	PASS only	manta,socrates,crest,lumpy	0.831722079	0.168277921	0.792219484	0.811490329	2 of 4
NA12878	8	4	4752.086905	1685.211905	All calls	manta,breakdancer,hydra,gridss,pindel,socrates,cortex,lumpy	0.738211328	0.261788672	0.900698807	0.811400269	4 of 8
NA12878	5	3	4425.183333	1206.416667	All calls	manta,hydra,crest,cortex,delly	0.785777281	0.214222719	0.838738312	0.811394502	3 of 5
NA12878	7	4	4770.104762	1712.085714	All calls	manta,breakdancer,gridss,pindel,socrates,crest,delly	0.735878524	0.264121476	0.904113867	0.811367152	4 of 7
NA12878	6	2	4789.616667	1740.816667	PASS only	manta,gridss,socrates,crest,delly,lumpy	0.733430145	0.266569855	0.907812105	0.811357085	2 of 6
NA12878	7	4	4723.433333	1643.890476	All calls	manta,gridss,pindel,socrates,crest,delly,lumpy	0.741823955	0.258176045	0.89526788	0.811354801	4 of 7
NA12878	6	3	4715.366667	1632.366667	PASS only	manta,hydra,pindel,socrates,delly,lumpy	0.742842589	0.257157411	0.893738944	0.811334282	3 of 6
NA12878	8	5	4348.402381	1094.788095	All calls	manta,breakdancer,hydra,gridss,socrates,crest,delly,lumpy	0.798870148	0.201129852	0.82418544	0.811330369	5 of 8
NA12878	6	4	4274.566667	986.6166667	All calls	manta,hydra,pindel,crest,delly,lumpy	0.812472479	0.187527521	0.810190801	0.811330036	4 of 6
NA12878	5	3	4080.35	702.5166667	PASS only	manta,crest,cortex,delly,lumpy	0.853118074	0.146881926	0.773379454	0.811294182	3 of 5
NA12878	9	4	4733.1	1659.707143	All calls	manta,breakdancer,hydra,pindel,socrates,crest,cortex,delly,lumpy	0.740378975	0.259621025	0.897100076	0.811239734	4 of 9
NA12878	2	1	4564	1412	PASS only	gridss,socrates	0.763721553	0.236278447	0.86504928	0.811233558	1 of 2
NA12878	5	3	4728.033333	1652.833333	All calls	manta,hydra,gridss,socrates,cortex	0.740970401	0.259029599	0.896139752	0.811201409	3 of 5
NA12878	4	3	3999	584.75	All calls	manta,hydra,socrates,crest	0.872429779	0.127570221	0.757960576	0.811176754	3 of 4
NA12878	7	4	4012.107143	604.2904762	PASS only	gridss,pindel,socrates,crest,cortex,delly,lumpy	0.869099127	0.130900873	0.760444872	0.811149591	4 of 7
NA12878	4	3	4407.333333	1183.833333	All calls	manta,pindel,socrates,lumpy	0.788267207	0.211732793	0.835355067	0.811128322	3 of 4
NA12878	6	4	4752.5	1689.85	All calls	manta,breakdancer,gridss,pindel,socrates,delly	0.737696648	0.262303352	0.900777104	0.81112102	4 of 6
NA12878	6	4	4260.7	969.1666667	All calls	manta,gridss,pindel,socrates,crest,cortex	0.814686162	0.185313838	0.807562547	0.811108714	4 of 6
NA12878	5	3	4794.033333	1750.983333	All calls	manta,breakdancer,gridss,pindel,crest	0.73247076	0.26752924	0.908649229	0.811103388	3 of 5
NA12878	7	3	4828.128571	1801.180952	PASS only	manta,hydra,gridss,pindel,cortex,delly,lumpy	0.728300369	0.271699631	0.915111556	0.81108829	3 of 7
NA12878	6	5	3910.1	455.7	PASS only	manta,breakdancer,gridss,pindel,crest,delly	0.895620505	0.104379495	0.74111069	0.811072621	5 of 6
NA12878	7	3	4757.842857	1698.664286	PASS only	manta,hydra,pindel,crest,cortex,delly,lumpy	0.73690662	0.26309338	0.901789776	0.811053051	3 of 7
NA12878	6	3	4528.833333	1363.233333	All calls	manta,hydra,gridss,crest,cortex,lumpy	0.768632398	0.231367602	0.858383877	0.811032647	3 of 6
NA12878	6	3	4241.1	941.7166667	PASS only	breakdancer,hydra,gridss,socrates,crest,lumpy	0.818300216	0.181699784	0.803847612	0.811009531	3 of 6
NA12878	4	3	3964.666667	536.5	All calls	breakdancer,pindel,socrates,crest	0.880808679	0.119191321	0.751453121	0.811005233	3 of 4
NA12878	5	2	4802.583333	1765.6	PASS only	manta,gridss,cortex,delly,lumpy	0.731188989	0.268811011	0.910269775	0.810960654	2 of 5
NA12878	7	4	4653.252381	1547.107143	All calls	manta,hydra,gridss,socrates,crest,delly,lumpy	0.750481059	0.249518941	0.881965955	0.810928304	4 of 7
NA12878	4	3	4327.666667	1071.916667	All calls	pindel,socrates,delly,lumpy	0.801481596	0.198518404	0.820255244	0.810759756	3 of 4
NA12878	8	4	4675.932143	1583.057143	All calls	manta,hydra,gridss,socrates,crest,cortex,delly,lumpy	0.747074636	0.252925364	0.886264621	0.810738879	4 of 8
NA12878	8	3	4842.453571	1827.514286	PASS only	manta,hydra,gridss,pindel,crest,cortex,delly,lumpy	0.726008532	0.273991468	0.917826681	0.810726034	3 of 8
NA12878	4	3	4556.5	1408.916667	All calls	breakdancer,gridss,pindel,socrates	0.763819236	0.236180764	0.863627748	0.81066295	3 of 4
NA12878	5	4	4223.1	919.95	All calls	manta,gridss,pindel,socrates,crest	0.821127541	0.178872459	0.800435936	0.810649723	4 of 5
NA12878	4	2	4679.833333	1590.166667	PASS only	breakdancer,gridss,pindel,cortex	0.746384902	0.253615098	0.887004043	0.810641492	2 of 4
NA12878	4	4	4127.5	780	All calls	manta,gridss,socrates,delly	0.841059603	0.158940397	0.782316149	0.810625031	4 of 4
NA12878	5	3	4285.45	1011.966667	PASS only	hydra,gridss,crest,delly,lumpy	0.808969781	0.191030219	0.812253601	0.810608365	3 of 5
NA12878	4	3	4025.166667	630.0833333	PASS only	hydra,gridss,socrates,delly	0.864651021	0.135348979	0.762920142	0.810606251	3 of 4
NA12878	7	3	4690.778571	1606.816667	All calls	manta,breakdancer,socrates,crest,cortex,delly,lumpy	0.744852343	0.255147657	0.889078577	0.810600073	3 of 7
NA12878	6	3	4740.233333	1679.383333	All calls	manta,hydra,gridss,socrates,crest,cortex	0.738398191	0.261601809	0.89845211	0.810599983	3 of 6
NA12878	6	3	4709.433333	1634.25	All calls	manta,hydra,pindel,socrates,crest,lumpy	0.742381529	0.257618471	0.892614354	0.810595814	3 of 6
NA12878	5	4	4296.4	1028.8	All calls	manta,hydra,gridss,crest,delly	0.806805378	0.193194622	0.814329037	0.810549749	4 of 5
NA12878	4	3	3946.666667	515.9166667	PASS only	manta,hydra,gridss,socrates	0.884390581	0.115609419	0.748041446	0.810521722	3 of 4
NA12878	6	3	4720.966667	1652.366667	All calls	manta,breakdancer,gridss,socrates,crest,lumpy	0.740737448	0.259262552	0.894800354	0.810512762	3 of 6
NA12878	5	3	4156.133333	823.75	PASS only	breakdancer,pindel,socrates,cortex,delly	0.834584478	0.165415522	0.78774324	0.810487639	3 of 5
NA12878	5	3	4288.616667	1018.383333	PASS only	manta,hydra,crest,delly,lumpy	0.808105647	0.191894353	0.812853803	0.810472771	3 of 5
NA12878	7	4	4741.228571	1684.25	All calls	manta,gridss,pindel,socrates,cortex,delly,lumpy	0.737879446	0.262120554	0.898640745	0.810364014	4 of 7
NA12878	8	5	4386.55	1164.083333	All calls	manta,breakdancer,hydra,gridss,pindel,crest,delly,lumpy	0.790279187	0.209720813	0.831415845	0.810325771	5 of 8
NA12878	6	3	4613.733333	1498.666667	All calls	manta,hydra,pindel,socrates,crest,cortex	0.754815348	0.245184652	0.874475613	0.810251367	3 of 6
NA12878	4	3	4304.833333	1046.166667	All calls	manta,gridss,socrates,cortex	0.804491372	0.195508628	0.81592747	0.810169066	3 of 4
NA12878	6	3	4384.133333	1163.233333	PASS only	breakdancer,pindel,socrates,cortex,delly,lumpy	0.790308915	0.209691085	0.830957796	0.810123775	3 of 6
NA12878	6	3	4274.5	1002.566667	PASS only	breakdancer,hydra,pindel,socrates,crest,lumpy	0.810014402	0.189985598	0.810178165	0.810096275	3 of 6
NA12878	7	4	4718.266667	1654.507143	All calls	manta,hydra,gridss,pindel,crest,delly,lumpy	0.740378806	0.259621194	0.894288602	0.810088125	4 of 7
NA12878	6	4	4054.433333	679.45	All calls	manta,gridss,pindel,crest,cortex,lumpy	0.856470903	0.143529097	0.768467273	0.810086032	4 of 6
NA12878	4	2	4182.833333	868.1666667	All calls	hydra,socrates,crest,cortex	0.828119844	0.171880156	0.792803892	0.810077144	2 of 4
NA12878	5	3	3989.683333	585.1833333	PASS only	gridss,crest,cortex,delly,lumpy	0.872087347	0.127912653	0.756194718	0.810016716	3 of 5
NA12878	6	4	4042.216667	662.4166667	PASS only	manta,hydra,gridss,socrates,delly,lumpy	0.859199087	0.140800913	0.766151756	0.810012057	4 of 6
NA12878	4	3	4121.416667	779	PASS only	hydra,pindel,crest,delly	0.841033926	0.158966074	0.781163129	0.809993695	3 of 4
NA12878	5	3	4734.7	1680.083333	All calls	manta,breakdancer,pindel,crest,delly	0.738091959	0.261908041	0.897403336	0.809988495	3 of 5
NA12878	5	2	4454.8	1268.966667	PASS only	manta,breakdancer,socrates,cortex,lumpy	0.778298673	0.221701327	0.844351782	0.809980818	2 of 5
NA12878	7	3	4721.82619	1661.916667	All calls	breakdancer,pindel,socrates,crest,cortex,delly,lumpy	0.739664221	0.260335779	0.894963266	0.809936591	3 of 7
NA12878	7	5	3908.252381	467	PASS only	manta,breakdancer,hydra,pindel,socrates,crest,delly	0.8932633	0.1067367	0.740760497	0.809895385	5 of 7
NA12878	6	3	4636.3	1537.05	All calls	breakdancer,gridss,pindel,socrates,crest,cortex	0.751018491	0.248981509	0.878752843	0.809880037	3 of 6
NA12878	5	3	4041.75	663.4	PASS only	gridss,socrates,crest,delly,lumpy	0.859005558	0.140994442	0.766063306	0.809876617	3 of 5
NA12878	5	4	3950.4	529.25	All calls	breakdancer,gridss,pindel,socrates,crest	0.881854609	0.118145391	0.748749052	0.809869153	4 of 5
NA12878	5	3	4641.2	1544.566667	All calls	manta,pindel,crest,delly,lumpy	0.750303115	0.249696885	0.879681577	0.809857701	3 of 5
NA12878	5	3	4680.3	1602.216667	All calls	manta,hydra,pindel,socrates,lumpy	0.744972158	0.255027842	0.887092494	0.8098444	3 of 5
NA12878	6	3	4419.433333	1219.3	All calls	manta,breakdancer,hydra,socrates,crest,lumpy	0.783763493	0.216236507	0.837648471	0.809810592	3 of 6
NA12878	4	2	4453.666667	1270	PASS only	breakdancer,pindel,crest,cortex	0.778114262	0.221885738	0.844136972	0.809782115	2 of 4
NA12878	4	3	3973.333333	564.6666667	PASS only	breakdancer,gridss,pindel,socrates	0.875569267	0.124430733	0.75309578	0.8097276	3 of 4
NA12878	4	3	4065.166667	700.25	PASS only	manta,hydra,socrates,delly	0.853055871	0.146944129	0.770501643	0.809679909	3 of 4
NA12878	5	2	4480.783333	1311.583333	All calls	hydra,socrates,crest,cortex,lumpy	0.773566936	0.226433064	0.849276598	0.809655746	2 of 5
NA12878	5	3	4094.166667	743.25	PASS only	manta,hydra,pindel,socrates,cortex	0.846353942	0.153646058	0.775998231	0.809650547	3 of 5
NA12878	3	3	4261.333333	989.3333333	All calls	manta,gridss,socrates	0.811579482	0.188420518	0.807682588	0.809626346	3 of 3
NA12878	5	3	4332.533333	1095.116667	All calls	hydra,gridss,socrates,crest,lumpy	0.798233735	0.201766265	0.82117766	0.809543162	3 of 5
NA12878	8	4	4748.282143	1706.578571	All calls	manta,gridss,pindel,socrates,crest,cortex,delly,lumpy	0.735613416	0.264386584	0.899977662	0.809536872	4 of 8
NA12878	5	3	4627.083333	1528.416667	All calls	breakdancer,pindel,socrates,delly,lumpy	0.751699023	0.248300977	0.877005939	0.809532141	3 of 5
NA12878	8	5	3955.569048	541.1464286	PASS only	manta,gridss,pindel,socrates,crest,cortex,delly,lumpy	0.879657401	0.120342599	0.749728781	0.809512782	5 of 8
NA12878	8	4	4795.027381	1777.07619	All calls	manta,breakdancer,gridss,pindel,socrates,crest,cortex,delly	0.729603137	0.270396863	0.908837639	0.809416858	4 of 8
NA12878	7	3	4739.757143	1696.65	All calls	manta,breakdancer,pindel,socrates,crest,cortex,lumpy	0.736397968	0.263602032	0.898361854	0.809356622	3 of 7
NA12878	5	3	4544	1408.816667	All calls	manta,breakdancer,pindel,socrates,cortex	0.763336124	0.236663876	0.861258529	0.809346191	3 of 5
NA12878	5	3	4093.55	746.1666667	All calls	gridss,pindel,crest,cortex,lumpy	0.845824308	0.154175692	0.77588135	0.809344535	3 of 5
NA12878	5	4	3946.5	530.1	All calls	hydra,gridss,pindel,socrates,crest	0.881584238	0.118415762	0.748009856	0.809322642	4 of 5
NA12878	5	3	4602.633333	1495.483333	All calls	breakdancer,gridss,pindel,socrates,cortex	0.754763083	0.245236917	0.872371746	0.809317061	3 of 5
NA12878	6	5	3940.533333	521.4	All calls	manta,breakdancer,gridss,socrates,crest,delly	0.883144825	0.116855175	0.746878949	0.809316145	5 of 6
NA12878	5	3	4313.116667	1069.733333	PASS only	manta,pindel,socrates,cortex,delly	0.801270083	0.198729917	0.817497473	0.809302442	3 of 5
NA12878	5	3	4690.8	1625.65	All calls	manta,breakdancer,gridss,socrates,lumpy	0.742632333	0.257367667	0.889082638	0.809285354	3 of 5
NA12878	5	4	3909.75	476.5	PASS only	manta,breakdancer,gridss,socrates,delly	0.891365061	0.108634939	0.741044352	0.809283552	4 of 5
NA12878	7	4	4778.438095	1754.835714	All calls	manta,breakdancer,gridss,pindel,socrates,cortex,delly	0.73140025	0.26859975	0.905693346	0.809268745	4 of 7
NA12878	5	3	3948.716667	534.1	PASS only	gridss,pindel,crest,cortex,lumpy	0.880856158	0.119143842	0.748429997	0.809261369	3 of 5
NA12878	7	3	4750.442857	1713.9	All calls	manta,breakdancer,gridss,socrates,crest,cortex,lumpy	0.734868642	0.265131358	0.900387198	0.809251129	3 of 7
NA12878	5	4	3945.45	529.6	All calls	manta,breakdancer,socrates,crest,delly	0.881654954	0.118345046	0.747810842	0.809235928	4 of 5
NA12878	8	4	4756.246429	1722.690476	All calls	manta,hydra,gridss,pindel,crest,cortex,delly,lumpy	0.734109083	0.265890917	0.901487193	0.809233851	4 of 8
NA12878	5	3	4546.15	1413.7	All calls	hydra,pindel,socrates,crest,delly	0.762796044	0.237203956	0.861666035	0.809222266	3 of 5
NA12878	4	2	4329.25	1094.583333	PASS only	breakdancer,gridss,socrates,lumpy	0.798190087	0.201809913	0.820555345	0.809218212	2 of 4
NA12878	6	2	4808.483333	1800.016667	PASS only	manta,gridss,crest,cortex,delly,lumpy	0.727620993	0.272379007	0.911388046	0.809202463	2 of 6
NA12878	4	3	3952.333333	540.5833333	All calls	hydra,pindel,socrates,crest	0.879680979	0.120319021	0.749115492	0.809165124	3 of 4
NA12878	5	3	4719.533333	1669.9	All calls	manta,gridss,pindel,crest,lumpy	0.73864662	0.26135338	0.894528683	0.809148396	3 of 5
NA12878	6	4	4602.166667	1498.75	All calls	manta,hydra,gridss,socrates,delly,lumpy	0.754340195	0.245659805	0.872283295	0.80903584	4 of 6
NA12878	5	2	4677.85	1611.016667	PASS only	manta,crest,cortex,delly,lumpy	0.743830367	0.256169633	0.886628127	0.808976037	2 of 5
NA12878	5	3	4570.7	1453.75	All calls	manta,hydra,pindel,socrates,cortex	0.758691665	0.241308335	0.866319181	0.808941237	3 of 5
NA12878	7	4	4076.309524	725.847619	PASS only	manta,breakdancer,hydra,gridss,pindel,cortex,lumpy	0.848849674	0.151150326	0.772613632	0.808939465	4 of 7
NA12878	4	2	4459.666667	1290.333333	All calls	breakdancer,pindel,crest,lumpy	0.775594203	0.224405797	0.845274198	0.808936453	2 of 4
NA12878	4	2	4459.666667	1290.333333	PASS only	breakdancer,pindel,crest,lumpy	0.775594203	0.224405797	0.845274198	0.808936453	2 of 4
NA12878	7	4	4434.778571	1253.833333	All calls	manta,hydra,gridss,crest,cortex,delly,lumpy	0.779588878	0.220411122	0.84055697	0.808925771	4 of 7
NA12878	8	3	4792.464286	1780.772619	PASS only	manta,hydra,pindel,socrates,crest,cortex,delly,lumpy	0.729087412	0.270912588	0.908351836	0.808906822	3 of 8
NA12878	3	3	4525.666667	1388.666667	All calls	manta,gridss,delly	0.765203179	0.234796821	0.857783675	0.808852879	3 of 3
NA12878	6	3	4486.216667	1330.65	All calls	hydra,pindel,crest,cortex,delly,lumpy	0.771242823	0.228757177	0.850306419	0.808847127	3 of 6
NA12878	6	4	3984.85	592.5	PASS only	manta,hydra,pindel,socrates,cortex,delly	0.870558292	0.129441708	0.75527862	0.808831514	4 of 6
NA12878	5	2	4399.366667	1203.716667	PASS only	hydra,gridss,socrates,cortex,lumpy	0.78516888	0.21483112	0.833845085	0.808775249	2 of 5
NA12878	6	4	4345.316667	1124.216667	All calls	hydra,gridss,pindel,crest,delly,lumpy	0.794458394	0.205541606	0.823600581	0.808767054	4 of 6
NA12878	6	4	4325.1	1094.566667	All calls	manta,breakdancer,gridss,crest,delly,lumpy	0.79803801	0.20196199	0.819768764	0.808757441	4 of 6
NA12878	4	3	3969.333333	570.6666667	All calls	breakdancer,socrates,crest,delly	0.874302496	0.125697504	0.75233763	0.808747623	3 of 4
NA12878	7	4	4627.380952	1540.716667	All calls	manta,hydra,gridss,socrates,cortex,delly,lumpy	0.750212016	0.249787984	0.877062349	0.808693023	4 of 7
NA12878	4	3	4024.166667	652.25	All calls	hydra,gridss,socrates,crest	0.860523549	0.139476451	0.762730604	0.808681309	3 of 4
NA12878	5	3	4581.166667	1472.883333	All calls	manta,gridss,pindel,crest,cortex	0.756711072	0.243288928	0.868303007	0.808675455	3 of 5
NA12878	5	3	4372.266667	1165.416667	All calls	pindel,socrates,cortex,delly,lumpy	0.789547976	0.210452024	0.828708618	0.808654467	3 of 5
NA12878	5	3	4599.616667	1501.15	All calls	manta,breakdancer,socrates,delly,lumpy	0.753940762	0.246059238	0.871799975	0.808598225	3 of 5
NA12878	4	3	4679.666667	1619.416667	All calls	manta,gridss,pindel,lumpy	0.742912329	0.257087671	0.886972454	0.808575892	3 of 4
NA12878	6	4	4080.366667	736.3666667	PASS only	manta,hydra,pindel,socrates,delly,lumpy	0.847123223	0.152876777	0.773382613	0.808575146	4 of 6
NA12878	5	3	4084.9	743.4	PASS only	manta,breakdancer,hydra,gridss,cortex	0.846032765	0.153967235	0.77424185	0.808546856	3 of 5
NA12878	4	2	4437.166667	1262.666667	All calls	manta,breakdancer,crest,lumpy	0.778473055	0.221526945	0.841009603	0.8085339	2 of 4
NA12878	5	3	4640.983333	1563.15	All calls	manta,hydra,socrates,crest,delly	0.748047001	0.251952999	0.87964051	0.808524291	3 of 5
NA12878	8	3	4849.033333	1869.905952	PASS only	manta,hydra,gridss,pindel,socrates,cortex,delly,lumpy	0.721696257	0.278303743	0.919073793	0.808513193	3 of 8
NA12878	7	5	3865.733333	421.4333333	PASS only	manta,breakdancer,hydra,gridss,pindel,socrates,crest	0.901698869	0.098301131	0.732701542	0.808463027	5 of 7
NA12878	6	3	4724.066667	1686.983333	All calls	manta,breakdancer,gridss,socrates,cortex,lumpy	0.736863176	0.263136824	0.89538792	0.808427562	3 of 6
NA12878	7	3	4624.542857	1540.833333	All calls	manta,breakdancer,hydra,pindel,crest,cortex,lumpy	0.750082836	0.249917164	0.876524423	0.808389267	3 of 7
NA12878	6	3	4691.816667	1640	PASS only	manta,hydra,pindel,cortex,delly,lumpy	0.740990606	0.259009394	0.889275335	0.808389175	3 of 6
NA12878	6	5	3937.933333	529.2333333	All calls	manta,hydra,gridss,socrates,crest,delly	0.881528187	0.118471813	0.746386151	0.808347731	5 of 6
NA12878	5	4	3956.85	557.35	All calls	breakdancer,gridss,socrates,crest,delly	0.876534048	0.123465952	0.749971569	0.808328737	4 of 5
NA12878	5	3	4215.483333	938.9	PASS only	breakdancer,gridss,socrates,delly,lumpy	0.817844359	0.182155641	0.798992292	0.808308419	3 of 5
NA12878	5	3	4000.75	622.4833333	PASS only	gridss,pindel,socrates,crest,lumpy	0.865357578	0.134642422	0.758292267	0.808294918	3 of 5
NA12878	5	3	4680.866667	1625.316667	All calls	gridss,pindel,crest,delly,lumpy	0.742266188	0.257733812	0.887199899	0.808287441	3 of 5
NA12878	7	5	3939.385714	532.3142857	PASS only	manta,hydra,gridss,pindel,socrates,delly,lumpy	0.880959303	0.119040697	0.746661432	0.80826979	5 of 7
NA12878	4	2	4652.333333	1583.5	PASS only	breakdancer,gridss,pindel,lumpy	0.746064413	0.253935587	0.881791761	0.808269751	2 of 4
NA12878	7	4	4639.278571	1564.328571	All calls	manta,breakdancer,hydra,pindel,socrates,delly,lumpy	0.747835649	0.252164351	0.879317394	0.808264345	4 of 7
NA12878	6	2	4819.266667	1830.833333	PASS only	manta,gridss,socrates,cortex,delly,lumpy	0.724690857	0.275309143	0.913431893	0.808188203	2 of 6
NA12878	7	5	3928.104762	516.8190476	PASS only	manta,breakdancer,hydra,gridss,pindel,cortex,delly	0.883728255	0.116271745	0.744523268	0.808175198	5 of 7
NA12878	6	2	4773.6	1764.733333	PASS only	breakdancer,gridss,pindel,socrates,crest,lumpy	0.730094316	0.269905684	0.904776346	0.808103152	2 of 6
NA12878	4	3	4576.333333	1474	All calls	manta,gridss,cortex,delly	0.756377059	0.243622941	0.867386909	0.808087348	3 of 4
NA12878	9	3	4860.971429	1893.976984	PASS only	manta,hydra,gridss,pindel,socrates,crest,cortex,delly,lumpy	0.719616366	0.280383634	0.92133651	0.808077844	3 of 9
NA12878	6	3	4706.4	1666.233333	All calls	manta,breakdancer,pindel,socrates,cortex,lumpy	0.738532998	0.261467002	0.892039424	0.808060459	3 of 6
NA12878	4	3	4735.666667	1710.166667	All calls	manta,breakdancer,gridss,pindel	0.73468649	0.26531351	0.897586555	0.808007849	3 of 4
NA12878	5	3	4254.283333	1000.083333	All calls	manta,gridss,crest,cortex,lumpy	0.809666246	0.190333754	0.806346348	0.808002887	3 of 5
NA12878	5	3	4300.8	1069.233333	All calls	gridss,socrates,crest,cortex,delly	0.800888883	0.199111117	0.815163002	0.807962903	3 of 5
NA12878	8	4	4676.813095	1624.297619	All calls	manta,breakdancer,hydra,pindel,socrates,cortex,delly,lumpy	0.742220429	0.257779571	0.886431595	0.807941327	4 of 8
NA12878	7	4	4352.921429	1146.97619	All calls	manta,breakdancer,hydra,socrates,crest,delly,lumpy	0.791454992	0.208545008	0.825041969	0.807899552	4 of 7
NA12878	6	3	4130.766667	819.5333333	PASS only	pindel,socrates,crest,cortex,delly,lumpy	0.834447744	0.165552256	0.782935305	0.807871208	3 of 6
NA12878	6	4	4264.316667	1016.75	All calls	hydra,gridss,socrates,crest,delly,lumpy	0.807472607	0.192527393	0.808248041	0.807860138	4 of 6
NA12878	5	4	3922	512.5	All calls	manta,breakdancer,pindel,socrates,crest	0.88442891	0.11557109	0.743366187	0.807785387	4 of 5
NA12878	5	4	3938.65	537.15	All calls	manta,hydra,socrates,crest,delly	0.879987935	0.120012065	0.746521986	0.807779077	4 of 5
NA12878	5	3	4098.416667	773.1	PASS only	manta,socrates,crest,delly,lumpy	0.84130199	0.15869801	0.776803765	0.807767418	3 of 5
NA12878	5	4	3940.15	539.85	PASS only	manta,gridss,pindel,cortex,delly	0.879497768	0.120502232	0.746806293	0.807738827	4 of 5
NA12878	6	4	3949.5	553.7	PASS only	hydra,gridss,pindel,socrates,cortex,delly	0.877042992	0.122957008	0.748578469	0.807734784	4 of 6
NA12878	5	2	4736.866667	1716	PASS only	breakdancer,gridss,pindel,socrates,cortex	0.734071679	0.265928321	0.897814001	0.807727942	2 of 5
NA12878	5	2	4570.4	1470.833333	PASS only	breakdancer,pindel,socrates,crest,cortex	0.756534262	0.243465738	0.86626232	0.807688569	2 of 5
NA12878	5	4	4239.15	982.05	All calls	manta,gridss,pindel,cortex,delly	0.811911055	0.188088945	0.803478014	0.807672522	4 of 5
NA12878	6	5	3917.533333	507.7333333	All calls	manta,breakdancer,gridss,pindel,socrates,crest	0.885264918	0.114735082	0.742519586	0.807633367	5 of 6
NA12878	4	3	4264.333333	1019.833333	All calls	gridss,socrates,crest,delly	0.80700205	0.19299795	0.8082512	0.807626142	3 of 4
NA12878	6	4	4026.9	669.8333333	PASS only	manta,breakdancer,hydra,gridss,cortex,delly	0.857383146	0.142616854	0.763248673	0.807582007	4 of 6
NA12878	7	4	4154.785714	860.3142857	PASS only	manta,breakdancer,hydra,socrates,crest,delly,lumpy	0.828455208	0.171544792	0.787487815	0.807452209	4 of 7
NA12878	5	3	4498.033333	1367.666667	All calls	manta,pindel,crest,cortex,delly	0.766836581	0.233163419	0.852546121	0.807423164	3 of 5
NA12878	6	3	4672.15	1624.883333	All calls	manta,hydra,socrates,crest,cortex,delly	0.7419605	0.2580395	0.885547763	0.807420123	3 of 6
NA12878	6	3	4295.266667	1068.483333	PASS only	hydra,gridss,socrates,cortex,delly,lumpy	0.800795463	0.199204537	0.814114228	0.807399923	3 of 6
NA12878	5	2	4590.383333	1504.416667	All calls	manta,breakdancer,crest,cortex,lumpy	0.753163899	0.246836101	0.870049912	0.807398483	2 of 5
NA12878	6	4	3917.65	511.0166667	PASS only	manta,gridss,crest,cortex,delly,lumpy	0.884611621	0.115388379	0.742541698	0.807374459	4 of 6
NA12878	6	2	4780.166667	1785.166667	PASS only	breakdancer,gridss,pindel,socrates,crest,cortex	0.728091998	0.271908002	0.906020975	0.807369666	2 of 6
NA12878	3	1	4588	1502.666667	PASS only	gridss,socrates,crest	0.753283713	0.246716287	0.86959818	0.807272727	1 of 3
NA12878	5	3	4656.433333	1603.9	All calls	manta,gridss,crest,delly,lumpy	0.743799585	0.256200415	0.882568865	0.807264006	3 of 5
NA12878	6	4	4657.1	1605.083333	All calls	manta,hydra,gridss,pindel,delly,lumpy	0.743686307	0.256313693	0.882695224	0.80725013	4 of 6
NA12878	5	2	4721.983333	1701.15	PASS only	breakdancer,gridss,pindel,socrates,lumpy	0.735152625	0.264847375	0.89499305	0.807236433	2 of 5
NA12878	4	3	4217.5	956.5	All calls	pindel,socrates,crest,delly	0.815133359	0.184866641	0.799374526	0.807177033	3 of 4
NA12878	6	3	4750.933333	1744.833333	All calls	breakdancer,gridss,pindel,socrates,crest,lumpy	0.731389161	0.268610839	0.900480162	0.807174228	3 of 6
NA12878	4	3	4184.25	908.75	All calls	manta,socrates,cortex,delly	0.82156882	0.17843118	0.793072403	0.807069148	3 of 4
NA12878	6	3	4630.233333	1568	All calls	manta,breakdancer,socrates,cortex,delly,lumpy	0.74702469	0.25297531	0.877602982	0.807066267	3 of 6
NA12878	6	3	4765.133333	1767.416667	All calls	manta,breakdancer,hydra,pindel,socrates,crest	0.729444602	0.270555398	0.903171595	0.807064937	3 of 6
NA12878	7	4	4154.185714	864.4547619	PASS only	breakdancer,hydra,gridss,socrates,crest,delly,lumpy	0.827751208	0.172248792	0.787374093	0.807057949	4 of 7
NA12878	5	3	4575.033333	1486.616667	All calls	gridss,socrates,crest,delly,lumpy	0.754750494	0.245249506	0.86714051	0.807051432	3 of 5
NA12878	4	3	4446.166667	1296.833333	All calls	gridss,pindel,socrates,lumpy	0.774188868	0.225811132	0.842715441	0.80700003	3 of 4
NA12878	7	3	4747.12619	1742.57381	PASS only	manta,hydra,pindel,socrates,cortex,delly,lumpy	0.731486231	0.268513769	0.899758565	0.806943266	3 of 7
NA12878	6	4	3906.1	499.65	PASS only	manta,hydra,gridss,pindel,socrates,cortex	0.886591386	0.113408614	0.74035254	0.806899579	4 of 6
NA12878	6	5	3907.666667	502.2333333	All calls	manta,hydra,gridss,pindel,socrates,crest	0.886112308	0.113887692	0.740649482	0.806877351	5 of 6
NA12878	4	3	4217.333333	960.9166667	PASS only	manta,pindel,socrates,delly	0.81443216	0.18556784	0.799342937	0.806817004	3 of 4
NA12878	6	4	3986.416667	619.55	PASS only	breakdancer,hydra,pindel,socrates,crest,delly	0.865489691	0.134510309	0.755575562	0.806806337	4 of 6
NA12878	4	3	4155.833333	870.5833333	All calls	hydra,pindel,crest,delly	0.826798415	0.173201585	0.787686379	0.806768638	3 of 4
NA12878	6	3	4661.566667	1618.9	All calls	breakdancer,pindel,socrates,cortex,delly,lumpy	0.74223253	0.25776747	0.883541825	0.806746007	3 of 6
NA12878	3	3	4138.333333	845.6666667	All calls	manta,socrates,delly	0.830323703	0.169676297	0.784369472	0.806692658	3 of 3
NA12878	6	3	4842.466667	1887.266667	All calls	manta,breakdancer,gridss,pindel,crest,cortex	0.719562935	0.280437065	0.917829164	0.806692358	3 of 6
NA12878	5	3	4271.033333	1042.116667	All calls	hydra,socrates,crest,delly,lumpy	0.803860861	0.196139139	0.809521102	0.806681052	3 of 5
NA12878	6	4	4010.666667	657.4	All calls	gridss,pindel,crest,cortex,delly,lumpy	0.85917082	0.14082918	0.760171847	0.806645169	4 of 6
NA12878	7	4	4701.178571	1679.316667	All calls	manta,hydra,gridss,pindel,cortex,delly,lumpy	0.736804652	0.263195348	0.891049767	0.806619567	4 of 7
NA12878	5	3	4473.2	1342.15	All calls	gridss,pindel,socrates,crest,lumpy	0.769205637	0.230794363	0.847839272	0.806610557	3 of 5
NA12878	4	3	4587.5	1511.416667	All calls	hydra,gridss,pindel,socrates	0.752182765	0.247817235	0.869503412	0.806599316	3 of 4
NA12878	6	3	4724.333333	1714.066667	All calls	gridss,pindel,crest,cortex,delly,lumpy	0.733774437	0.266225563	0.895438463	0.806585627	3 of 6
NA12878	6	3	4503.666667	1388.05	All calls	manta,pindel,socrates,crest,cortex,lumpy	0.764406526	0.235593474	0.853613849	0.806551026	3 of 6
NA12878	5	3	4616.5	1555.766667	All calls	hydra,gridss,pindel,socrates,crest	0.747942409	0.252057591	0.875	0.806497636	3 of 5
NA12878	6	3	4307.766667	1099.1	PASS only	manta,hydra,socrates,cortex,delly,lumpy	0.796721453	0.203278547	0.816483447	0.806481406	3 of 6
NA12878	6	3	4580.316667	1502.55	All calls	hydra,pindel,socrates,crest,cortex,delly	0.75298653	0.24701347	0.8681419	0.806474237	3 of 6
NA12878	7	5	3975.67619	607.7666667	All calls	manta,gridss,pindel,crest,cortex,delly,lumpy	0.867399532	0.132600468	0.753539839	0.806470761	5 of 7
NA12878	5	4	3907.6	507.1	All calls	manta,hydra,pindel,socrates,crest	0.885133758	0.114866242	0.740636846	0.806463929	4 of 5
NA12878	5	3	4004.083333	650.35	PASS only	manta,pindel,socrates,crest,lumpy	0.860273001	0.139726999	0.758924059	0.806426708	3 of 5
NA12878	5	4	3958.55	583.15	All calls	hydra,gridss,socrates,crest,delly	0.871600942	0.128399058	0.750293783	0.80641087	4 of 5
NA12878	4	3	4586.416667	1512.666667	All calls	manta,hydra,socrates,delly	0.751984588	0.248015412	0.869298079	0.806397023	3 of 4
NA12878	6	2	4714.5	1703.4	PASS only	manta,socrates,crest,cortex,delly,lumpy	0.73458608	0.26541392	0.893574678	0.806317824	2 of 6
NA12878	6	3	4699.966667	1682.883333	All calls	manta,gridss,crest,cortex,delly,lumpy	0.736342961	0.263657039	0.890820066	0.806248758	3 of 6
NA12878	4	3	4479.916667	1357.083333	All calls	hydra,pindel,socrates,delly	0.767503284	0.232496716	0.849112333	0.806247938	3 of 4
NA12878	8	5	4019.746429	676.0357143	PASS only	manta,breakdancer,hydra,gridss,pindel,cortex,delly,lumpy	0.856033416	0.143966584	0.761892803	0.806224278	5 of 8
NA12878	5	3	4336.133333	1144.733333	All calls	manta,breakdancer,crest,delly,lumpy	0.791140087	0.208859913	0.821859995	0.806207508	3 of 5
NA12878	3	3	3971.333333	604.6666667	PASS only	gridss,pindel,delly	0.867861305	0.132138695	0.752716705	0.806198403	3 of 3
NA12878	5	4	3895.65	493.1	All calls	breakdancer,pindel,socrates,crest,delly	0.887644546	0.112355454	0.738371873	0.806156393	4 of 5
NA12878	7	5	3879.67619	469.6333333	PASS only	manta,breakdancer,gridss,pindel,socrates,cortex,delly	0.892021175	0.107978825	0.735344236	0.806140557	5 of 7
NA12878	4	2	4349.833333	1166.25	All calls	hydra,socrates,crest,lumpy	0.78857281	0.21142719	0.824456659	0.806115594	2 of 4
NA12878	6	4	3948.616667	573.3166667	PASS only	manta,gridss,socrates,crest,delly,lumpy	0.873214259	0.126785741	0.748411044	0.806010111	4 of 6
NA12878	5	3	4008.55	662.1	PASS only	manta,pindel,crest,cortex,lumpy	0.858242429	0.141757571	0.75977066	0.806010064	3 of 5
NA12878	7	2	4825.007143	1872.040476	PASS only	manta,gridss,socrates,crest,cortex,delly,lumpy	0.720467797	0.279532203	0.914519929	0.80597811	2 of 7
NA12878	3	2	4275.666667	1059.166667	PASS only	gridss,pindel,cortex	0.801462089	0.198537911	0.810399292	0.805905914	2 of 3
NA12878	4	3	3953.833333	582.8333333	PASS only	manta,breakdancer,pindel,socrates	0.871528288	0.128471712	0.749399798	0.80586317	3 of 4
NA12878	6	3	4596.4	1535.1	All calls	gridss,socrates,crest,cortex,delly,lumpy	0.74963712	0.25036288	0.871190296	0.805855797	3 of 6
NA12878	5	3	4464.283333	1339.416667	All calls	manta,pindel,socrates,cortex,lumpy	0.769213318	0.230786682	0.846149229	0.805849136	3 of 5
NA12878	6	3	4463.933333	1340.116667	All calls	manta,breakdancer,hydra,pindel,crest,lumpy	0.76910663	0.23089337	0.846082891	0.805760503	3 of 6
NA12878	6	5	3889.933333	489.4	All calls	breakdancer,gridss,pindel,socrates,crest,delly	0.888247831	0.111752169	0.73728835	0.805758475	5 of 6
NA12878	3	3	3958	591	PASS only	manta,gridss,pindel	0.870081337	0.129918663	0.750189538	0.805699746	3 of 3
NA12878	7	5	3865.833333	454.4333333	PASS only	breakdancer,hydra,gridss,pindel,socrates,crest,delly	0.894813592	0.105186408	0.732720495	0.80569527	5 of 7
NA12878	5	3	4710.1	1706.183333	All calls	breakdancer,gridss,pindel,socrates,lumpy	0.734085413	0.265914587	0.892740713	0.805676678	3 of 5
NA12878	6	4	4171.3	907.55	All calls	manta,gridss,crest,cortex,delly,lumpy	0.821307973	0.178692027	0.790617892	0.805670773	4 of 6
NA12878	7	4	4178.669048	919.3214286	PASS only	breakdancer,hydra,pindel,socrates,crest,delly,lumpy	0.819669842	0.180330158	0.792014603	0.805604952	4 of 7
NA12878	5	3	4635.666667	1597.5	All calls	hydra,gridss,pindel,socrates,cortex	0.743709725	0.256290275	0.878632803	0.805560785	3 of 5
NA12878	4	3	4239.666667	1010.5	All calls	gridss,socrates,cortex,delly	0.80752992	0.19247008	0.803575941	0.805548079	3 of 4
NA12878	4	2	4280.583333	1072	PASS only	manta,breakdancer,socrates,lumpy	0.799722875	0.200277125	0.811331185	0.805485209	2 of 4
NA12878	4	3	4516	1421.333333	All calls	gridss,socrates,delly,lumpy	0.760610824	0.239389176	0.855951478	0.805469679	3 of 4
NA12878	6	4	3989.566667	640.65	All calls	manta,pindel,crest,cortex,delly,lumpy	0.861637144	0.138362856	0.756172606	0.805467274	4 of 6
NA12878	6	5	3890.333333	493.7	All calls	hydra,gridss,pindel,socrates,crest,delly	0.887386805	0.112613195	0.737364165	0.805449257	5 of 6
NA12878	5	3	4254.183333	1033.933333	All calls	pindel,socrates,crest,cortex,delly	0.804479856	0.195520144	0.806327394	0.805402566	3 of 5
NA12878	5	3	4488.95	1382.833333	All calls	gridss,pindel,socrates,cortex,lumpy	0.76449517	0.23550483	0.850824488	0.805352933	3 of 5
NA12878	7	4	4394.054762	1242.592857	All calls	manta,breakdancer,hydra,pindel,crest,delly,lumpy	0.779551084	0.220448916	0.832838279	0.805314148	4 of 7
NA12878	3	3	4200	955	All calls	gridss,socrates,delly	0.814742968	0.185257032	0.796057619	0.805291918	3 of 3
NA12878	4	3	3963.166667	604.75	All calls	hydra,socrates,crest,delly	0.867609231	0.132390769	0.751168815	0.805201182	3 of 4
NA12878	5	3	4619.8	1580.5	All calls	manta,hydra,socrates,cortex,delly	0.745092979	0.254907021	0.875625474	0.80510269	3 of 5
NA12878	6	3	4769.1	1802.116667	All calls	manta,gridss,pindel,crest,cortex,lumpy	0.725756012	0.274243988	0.903923427	0.805100495	3 of 6
NA12878	5	4	3892.15	500.7	All calls	hydra,pindel,socrates,crest,delly	0.886019327	0.113980673	0.737708491	0.805090574	4 of 5
NA12878	5	3	4734.683333	1751.5	All calls	manta,gridss,pindel,cortex,lumpy	0.729964463	0.270035537	0.897400177	0.805068787	3 of 5
NA12878	7	3	4716.57619	1725.216667	PASS only	manta,breakdancer,hydra,gridss,crest,cortex,delly	0.732183772	0.267816228	0.893968194	0.805028088	3 of 7
NA12878	4	3	3931.333333	560.4166667	PASS only	hydra,gridss,pindel,socrates	0.875234226	0.124765774	0.745135203	0.804961907	3 of 4
NA12878	5	3	4403.766667	1262.65	All calls	manta,hydra,gridss,crest,lumpy	0.777169581	0.222830419	0.83467905	0.804898369	3 of 5
NA12878	5	3	4023.366667	698.25	All calls	pindel,crest,cortex,delly,lumpy	0.85211633	0.14788367	0.762578974	0.80486516	3 of 5
NA12878	6	3	4690.566667	1689.316667	All calls	manta,pindel,crest,cortex,delly,lumpy	0.735211981	0.264788019	0.889038413	0.804841046	3 of 6
NA12878	3	2	4391.333333	1245.166667	All calls	manta,hydra,crest	0.779088678	0.220911322	0.832322467	0.80482627	2 of 3
NA12878	5	3	4721.133333	1736.3	All calls	manta,breakdancer,hydra,pindel,socrates	0.731116078	0.268883922	0.894831943	0.804731778	3 of 5
NA12878	5	3	4185.6	941.6666667	All calls	manta,crest,cortex,delly,lumpy	0.81634139	0.18365861	0.793328279	0.804670328	3 of 5
NA12878	5	4	3865.25	466.85	PASS only	manta,hydra,gridss,socrates,delly	0.892234713	0.107765287	0.732609932	0.804581551	4 of 5
NA12878	4	2	4554	1490.333333	All calls	manta,hydra,crest,cortex	0.753432968	0.246567032	0.863153904	0.804569948	2 of 4
NA12878	4	2	4568.916667	1512.833333	PASS only	manta,socrates,delly,lumpy	0.751250325	0.248749675	0.865981173	0.804546088	2 of 4
NA12878	5	3	4269.316667	1067.733333	PASS only	breakdancer,pindel,socrates,delly,lumpy	0.799939417	0.200060583	0.809195729	0.80454095	3 of 5
NA12878	6	3	4655.033333	1641.083333	All calls	hydra,gridss,pindel,socrates,crest,cortex	0.739349917	0.260650083	0.882303513	0.804525821	3 of 6
NA12878	3	2	4038.666667	726	All calls	hydra,socrates,crest	0.847628376	0.152371624	0.765478898	0.804461855	2 of 3
NA12878	7	3	4753.290476	1788.4	All calls	manta,hydra,pindel,socrates,crest,cortex,lumpy	0.726615008	0.273384992	0.900926929	0.804436448	3 of 7
NA12878	6	3	4780.216667	1828.733333	All calls	manta,breakdancer,pindel,crest,cortex,delly	0.723294421	0.276705579	0.906030452	0.804415108	3 of 6
NA12878	4	3	4303	1119.583333	All calls	manta,hydra,crest,delly	0.793533218	0.206466782	0.815579985	0.804405568	3 of 4
NA12878	5	3	4791.866667	1846.316667	All calls	manta,breakdancer,gridss,pindel,cortex	0.721864165	0.278135835	0.908238565	0.804397	3 of 5
NA12878	4	3	4604.833333	1568.333333	All calls	gridss,pindel,delly,lumpy	0.745943465	0.254056535	0.872788729	0.804396244	3 of 4
NA12878	6	4	3953.466667	600.85	All calls	manta,gridss,socrates,crest,cortex,lumpy	0.868070219	0.131929781	0.749330301	0.804341671	4 of 6
NA12878	6	3	4509.433333	1427.383333	All calls	gridss,pindel,socrates,crest,cortex,lumpy	0.759570926	0.240429074	0.854706849	0.804335515	3 of 6
NA12878	4	4	4156.25	902.75	All calls	manta,gridss,pindel,delly	0.821555643	0.178444357	0.787765353	0.804305757	4 of 4
NA12878	5	3	4526.3	1453	All calls	hydra,pindel,socrates,cortex,delly	0.756994966	0.243005034	0.857903715	0.804296642	3 of 5
NA12878	3	2	4492.5	1403	PASS only	manta,delly,lumpy	0.762021881	0.237978119	0.851497346	0.804278745	2 of 3
NA12878	4	3	4643.166667	1627.083333	All calls	manta,breakdancer,pindel,delly	0.740507423	0.259492577	0.880054334	0.804272672	3 of 4
NA12878	4	3	4545.5	1482.666667	All calls	manta,pindel,delly,lumpy	0.754043518	0.245956482	0.861542835	0.804216734	3 of 4
NA12878	5	3	4186.316667	948.7666667	PASS only	manta,breakdancer,socrates,delly,lumpy	0.815238312	0.184761688	0.793464114	0.804203853	3 of 5
NA12878	6	3	4729.7	1757.133333	All calls	manta,hydra,pindel,socrates,cortex,lumpy	0.729123096	0.270876904	0.896455648	0.804176998	3 of 6
NA12878	5	3	4540.583333	1475.916667	All calls	gridss,socrates,cortex,delly,lumpy	0.754688496	0.245311504	0.860610943	0.804176814	3 of 5
NA12878	7	3	4779.557143	1831.55	All calls	breakdancer,gridss,pindel,socrates,crest,cortex,lumpy	0.722958657	0.277041343	0.905905448	0.804158167	3 of 7
NA12878	4	3	4586.333333	1544.25	All calls	manta,gridss,delly,lumpy	0.748107168	0.251892832	0.869282285	0.804155495	3 of 4
NA12878	3	2	4616	1588.5	All calls	manta,socrates,lumpy	0.743976146	0.256023854	0.874905231	0.804146161	2 of 3
NA12878	4	2	4297.416667	1115.083333	PASS only	hydra,gridss,socrates,lumpy	0.793979985	0.206020015	0.814521734	0.804119693	2 of 4
NA12878	6	4	3868.833333	477.8166667	PASS only	manta,gridss,pindel,crest,cortex,lumpy	0.890072431	0.109927569	0.733289108	0.804109748	4 of 6
NA12878	5	3	4716.866667	1740.316667	All calls	manta,hydra,gridss,socrates,lumpy	0.730483622	0.269516378	0.89402325	0.804021642	3 of 5
NA12878	5	3	4087.383333	804.1666667	All calls	manta,pindel,crest,cortex,lumpy	0.835600849	0.164399151	0.774712535	0.804005554	3 of 5
NA12878	5	3	4321.283333	1152.316667	PASS only	hydra,pindel,crest,delly,lumpy	0.78947737	0.21052263	0.819045363	0.803989606	3 of 5
NA12878	5	2	4640.15	1627.766667	PASS only	breakdancer,pindel,crest,cortex,lumpy	0.740301802	0.259698198	0.879482563	0.803912595	2 of 5
NA12878	7	6	3860.404762	470.2857143	All calls	manta,breakdancer,gridss,pindel,socrates,crest,delly	0.891406297	0.108593703	0.731691577	0.80369088	6 of 7
NA12878	6	4	3906.966667	539.7666667	PASS only	manta,pindel,crest,cortex,delly,lumpy	0.878615013	0.121384987	0.740516806	0.803676607	4 of 6
NA12878	6	5	3862.4	474.2	All calls	manta,breakdancer,pindel,socrates,crest,delly	0.890651663	0.109348337	0.73206975	0.803611926	5 of 6
NA12878	6	3	4730.7	1766.983333	All calls	manta,hydra,gridss,socrates,crest,lumpy	0.728059488	0.271940512	0.896645186	0.803605782	3 of 6
NA12878	6	4	3907.866667	542.3166667	PASS only	manta,gridss,pindel,socrates,crest,lumpy	0.878136107	0.121863893	0.740687389	0.8035766	4 of 6
NA12878	6	4	3931.116667	577	PASS only	gridss,pindel,socrates,crest,delly,lumpy	0.872008636	0.127991364	0.745094137	0.803571094	4 of 6
NA12878	6	3	4747.966667	1793.666667	All calls	breakdancer,gridss,pindel,socrates,cortex,lumpy	0.72580752	0.27419248	0.899917867	0.803539344	3 of 6
NA12878	8	4	4789.25	1855.614286	All calls	manta,breakdancer,gridss,pindel,socrates,crest,delly,lumpy	0.720744592	0.279255408	0.907742608	0.803507176	4 of 8
NA12878	7	3	4619.071429	1602.466667	PASS only	breakdancer,hydra,gridss,socrates,crest,cortex,delly	0.742432395	0.257567605	0.875487382	0.80348878	3 of 7
NA12878	8	6	3808.809524	397.3095238	PASS only	manta,breakdancer,hydra,gridss,pindel,socrates,crest,delly	0.905540114	0.094459886	0.721912343	0.803366738	6 of 8
NA12878	6	4	4008.716667	695.3333333	PASS only	breakdancer,hydra,gridss,pindel,cortex,delly	0.852184111	0.147815889	0.759802249	0.803346009	4 of 6
NA12878	5	3	3958.783333	621	All calls	manta,socrates,crest,cortex,lumpy	0.864404066	0.135595934	0.750338009	0.8033422	3 of 5
NA12878	5	3	4658.316667	1663.25	All calls	gridss,pindel,cortex,delly,lumpy	0.736892753	0.263107247	0.882925828	0.80332656	3 of 5
NA12878	4	2	4464.166667	1374.5	All calls	breakdancer,pindel,crest,cortex	0.764586664	0.235413336	0.846127117	0.803292946	2 of 4
NA12878	6	3	4454.516667	1360.916667	All calls	manta,hydra,crest,cortex,delly,lumpy	0.765981899	0.234018101	0.844298079	0.80323553	3 of 6
NA12878	6	3	4676.1	1691.7	PASS only	manta,breakdancer,hydra,gridss,crest,delly	0.734335249	0.265664751	0.886296437	0.803191398	3 of 6
NA12878	6	3	4748.133333	1800.066667	All calls	manta,hydra,gridss,socrates,cortex,lumpy	0.725105118	0.274894882	0.899949457	0.803121282	3 of 6
NA12878	7	4	4771.690476	1835.202381	All calls	manta,breakdancer,gridss,pindel,socrates,delly,lumpy	0.722229129	0.277770871	0.904414419	0.80311933	4 of 7
NA12878	5	3	3977.116667	651.0833333	All calls	gridss,socrates,crest,cortex,lumpy	0.859322559	0.140677441	0.753812863	0.803117196	3 of 5
NA12878	8	3	4752.688095	1807.166667	PASS only	manta,breakdancer,hydra,gridss,socrates,crest,cortex,delly	0.724511177	0.275488823	0.900812755	0.803100104	3 of 8
NA12878	7	6	3853.928571	467.8809524	All calls	manta,hydra,gridss,pindel,socrates,crest,delly	0.891739571	0.108260429	0.730464096	0.803085029	6 of 7
NA12878	5	3	4632.883333	1629.333333	All calls	manta,gridss,cortex,delly,lumpy	0.739815241	0.260184759	0.878105257	0.803050154	3 of 5
NA12878	6	4	4779.5	1848.483333	All calls	manta,hydra,gridss,pindel,socrates,delly	0.721109236	0.278890764	0.905894617	0.803008517	4 of 6
NA12878	4	2	4668.5	1683.416667	PASS only	hydra,gridss,pindel,crest	0.734975008	0.265024992	0.884855951	0.802981331	2 of 4
NA12878	4	2	4569.25	1538.166667	PASS only	manta,cortex,delly,lumpy	0.748147744	0.251852256	0.866044352	0.802790609	2 of 4
NA12878	3	2	3928.333333	583	PASS only	gridss,crest,lumpy	0.870769913	0.129230087	0.744566591	0.802738233	2 of 3
NA12878	5	3	3993.116667	679.9333333	PASS only	pindel,crest,cortex,delly,lumpy	0.854499025	0.145500975	0.756845464	0.802713157	3 of 5
NA12878	6	5	3853.6	473.1	All calls	manta,hydra,pindel,socrates,crest,delly	0.890655696	0.109344304	0.73040182	0.8026076	5 of 6
NA12878	6	4	3869.916667	497.5166667	PASS only	gridss,pindel,crest,cortex,delly,lumpy	0.886084886	0.113915114	0.73349444	0.802601425	4 of 6
NA12878	7	3	4760.842857	1826.933333	All calls	manta,hydra,gridss,socrates,crest,cortex,lumpy	0.722678294	0.277321706	0.902358388	0.802584739	3 of 7
NA12878	5	3	4135.366667	894.6666667	PASS only	hydra,pindel,socrates,cortex,delly	0.822135042	0.177864958	0.783807177	0.802513738	3 of 5
NA12878	6	3	4670.583333	1693.566667	All calls	manta,hydra,socrates,crest,delly,lumpy	0.733889574	0.266110426	0.885250821	0.802495386	3 of 6
NA12878	6	4	3913.433333	564.05	All calls	gridss,pindel,socrates,crest,cortex,lumpy	0.874025215	0.125974785	0.741742482	0.802468862	4 of 6
NA12878	5	4	3865.9	493.3	PASS only	breakdancer,gridss,pindel,socrates,delly	0.886837034	0.113162966	0.732733131	0.802453504	4 of 5
NA12878	5	2	4421.7	1322.8	PASS only	manta,hydra,socrates,cortex,lumpy	0.769727565	0.230272435	0.838078089	0.80244998	2 of 5
NA12878	7	4	4787.728571	1870.080952	All calls	manta,hydra,gridss,pindel,socrates,crest,delly	0.719114681	0.280885319	0.90745424	0.802380591	4 of 7
NA12878	7	3	4723.1	1773.733333	PASS only	manta,breakdancer,hydra,gridss,socrates,crest,delly	0.726984941	0.273015059	0.895204701	0.802372694	3 of 7
NA12878	6	4	4033.933333	745.7833333	PASS only	manta,breakdancer,hydra,pindel,cortex,delly	0.843969133	0.156030867	0.764581754	0.802316427	4 of 6
NA12878	5	2	4636.266667	1645.716667	PASS only	manta,socrates,cortex,delly,lumpy	0.738025942	0.261974058	0.878746525	0.802262217	2 of 5
NA12878	6	4	3935.116667	599.5166667	PASS only	manta,pindel,socrates,crest,delly,lumpy	0.867791589	0.132208411	0.745852287	0.802214604	4 of 6
NA12878	6	3	4707.083333	1753.25	All calls	hydra,pindel,socrates,crest,delly,lumpy	0.728613075	0.271386925	0.892168941	0.802138658	3 of 6
NA12878	4	3	4021.166667	729.3333333	PASS only	breakdancer,pindel,socrates,delly	0.846472301	0.153527699	0.762161991	0.802107748	3 of 4
NA12878	6	3	4816.2	1916.75	All calls	manta,breakdancer,gridss,pindel,crest,lumpy	0.715317951	0.284682049	0.912850644	0.802101766	3 of 6
NA12878	6	3	3947.633333	620.1	PASS only	manta,breakdancer,socrates,crest,cortex,lumpy	0.864243388	0.135756612	0.748224665	0.802060194	3 of 6
NA12878	4	2	4630	1640.333333	All calls	manta,socrates,crest,lumpy	0.738397746	0.261602254	0.877558757	0.801986201	2 of 4
NA12878	6	2	4749.433333	1820.4	PASS only	breakdancer,pindel,socrates,crest,cortex,lumpy	0.722915345	0.277084655	0.900195855	0.801874077	2 of 6
NA12878	4	3	4154.916667	932.5833333	PASS only	manta,pindel,cortex,delly	0.816691237	0.183308763	0.787512636	0.801836574	3 of 4
NA12878	4	3	4242.666667	1066.333333	All calls	manta,pindel,socrates,crest	0.799146104	0.200853896	0.804144554	0.801637537	3 of 4
NA12878	6	4	4328.9	1195.716667	All calls	manta,hydra,gridss,crest,delly,lumpy	0.783565677	0.216434323	0.820489007	0.801602378	4 of 6
NA12878	5	2	4742.05	1813.416667	PASS only	breakdancer,gridss,crest,cortex,delly	0.723373368	0.276626632	0.898796437	0.801599689	2 of 5
NA12878	4	2	4700.416667	1751.5	PASS only	breakdancer,gridss,crest,delly	0.728530282	0.271469718	0.890905358	0.801577433	2 of 4
NA12878	5	3	4034.416667	756.15	PASS only	pindel,socrates,crest,delly,lumpy	0.842158548	0.157841452	0.764673364	0.801547697	3 of 5
NA12878	6	4	3995.7	698.5833333	All calls	breakdancer,hydra,gridss,pindel,socrates,cortex	0.851184242	0.148815758	0.757335102	0.801521856	4 of 6
NA12878	4	3	3910	570.9166667	PASS only	manta,hydra,pindel,socrates	0.872589314	0.127410686	0.741091736	0.801482709	3 of 4
NA12878	9	4	4812.165873	1920.038095	All calls	manta,breakdancer,gridss,pindel,socrates,crest,cortex,delly,lumpy	0.714797991	0.285202009	0.912086026	0.801479703	4 of 9
NA12878	6	3	4755.2	1835.5	All calls	manta,breakdancer,pindel,crest,delly,lumpy	0.72150151	0.27849849	0.901288855	0.801435951	3 of 6
NA12878	7	5	3833.12381	456.5333333	PASS only	manta,hydra,gridss,pindel,socrates,cortex,delly	0.893573468	0.106426532	0.726520813	0.801434497	5 of 7
NA12878	3	2	4600	1604.166667	PASS only	hydra,gridss,pindel	0.741437206	0.258562794	0.871872631	0.801382094	2 of 3
NA12878	6	4	3910.4	573.1	All calls	gridss,socrates,crest,cortex,delly,lumpy	0.872175756	0.127824244	0.741167551	0.801352528	4 of 6
NA12878	4	2	4733.166667	1804.5	All calls	manta,breakdancer,socrates,crest	0.723984092	0.276015908	0.897112712	0.801303575	2 of 4
NA12878	7	3	4813.561905	1925.2	All calls	manta,breakdancer,hydra,pindel,socrates,crest,cortex	0.714309538	0.285690462	0.912350626	0.801274622	3 of 7
NA12878	7	5	3883.757143	534.5333333	All calls	manta,gridss,pindel,socrates,crest,cortex,lumpy	0.879018065	0.120981935	0.73611773	0.801246291	5 of 7
NA12878	6	3	4578	1573.516667	PASS only	breakdancer,hydra,gridss,socrates,crest,delly	0.744206713	0.255793287	0.867702805	0.801223946	3 of 6
NA12878	5	3	4357.7	1244.233333	All calls	hydra,pindel,crest,delly,lumpy	0.777892156	0.222107844	0.825947688	0.801199983	3 of 5
NA12878	7	3	4698.678571	1754.483333	All calls	manta,hydra,socrates,crest,cortex,delly,lumpy	0.72812036	0.27187964	0.890575923	0.801195961	3 of 7
NA12878	5	3	4056.266667	793.3166667	PASS only	breakdancer,hydra,gridss,pindel,cortex	0.8364155	0.1635845	0.768814759	0.801191701	3 of 5
NA12878	8	4	4795.534524	1899.621429	All calls	manta,breakdancer,gridss,pindel,socrates,cortex,delly,lumpy	0.716269279	0.283730721	0.908933761	0.80118153	4 of 8
NA12878	7	5	3889.361905	543.9	All calls	manta,gridss,socrates,crest,cortex,delly,lumpy	0.877313813	0.122686187	0.737180043	0.801165309	5 of 7
NA12878	5	3	4805.5	1915.166667	All calls	manta,hydra,gridss,pindel,crest	0.715033231	0.284966769	0.910822593	0.801139205	3 of 5
NA12878	6	2	4831.933333	1954.866667	PASS only	breakdancer,gridss,pindel,crest,cortex,lumpy	0.711960472	0.288039528	0.915832702	0.801129644	2 of 6
NA12878	7	3	4708.595238	1770.316667	PASS only	manta,breakdancer,hydra,gridss,socrates,cortex,delly	0.726757102	0.273242898	0.892455504	0.80112812	3 of 7
NA12878	7	4	4801.109524	1910.583333	All calls	manta,hydra,gridss,pindel,socrates,cortex,delly	0.715335106	0.284664894	0.909990433	0.801006429	4 of 7
NA12878	4	2	3943.666667	627.8333333	PASS only	gridss,socrates,crest,cortex	0.862663604	0.137336396	0.747472833	0.800947787	2 of 4
NA12878	7	5	3921.761905	595.052381	All calls	manta,breakdancer,hydra,gridss,pindel,socrates,cortex	0.868258391	0.131741609	0.743321059	0.800946856	5 of 7
NA12878	7	5	3952.780952	642.052381	All calls	breakdancer,hydra,gridss,pindel,socrates,cortex,delly	0.860266448	0.139733552	0.749200332	0.800901164	5 of 7
NA12878	5	3	3916.933333	588.5	All calls	socrates,crest,cortex,delly,lumpy	0.869379934	0.130620066	0.742405863	0.800891485	3 of 5
NA12878	7	3	4634.738095	1663.966667	PASS only	manta,breakdancer,hydra,socrates,crest,cortex,delly	0.735823994	0.264176006	0.878456803	0.800839104	3 of 7
NA12878	3	1	4720.833333	1793	PASS only	gridss,socrates,lumpy	0.724739657	0.275260343	0.894775082	0.800831225	1 of 3
NA12878	6	4	3894.45	555.8	All calls	manta,socrates,crest,cortex,delly,lumpy	0.87510814	0.12489186	0.738144428	0.800812235	4 of 6
NA12878	3	2	3979.333333	683	PASS only	manta,crest,lumpy	0.853506828	0.146493172	0.754233005	0.800804964	2 of 3
NA12878	5	3	3873.166667	524.3333333	PASS only	manta,gridss,socrates,crest,cortex	0.880765587	0.119234413	0.734110437	0.80077876	3 of 5
NA12878	6	4	3890.333333	551.05	All calls	manta,pindel,socrates,crest,cortex,lumpy	0.875928296	0.124071704	0.737364165	0.800695661	4 of 6
NA12878	8	5	4082.086905	838.9619048	All calls	manta,breakdancer,hydra,gridss,pindel,socrates,cortex,lumpy	0.82951563	0.17048437	0.773708663	0.800640848	5 of 8
NA12878	5	3	4193.25	1007.15	PASS only	hydra,gridss,socrates,delly,lumpy	0.806332205	0.193667795	0.794778241	0.800513535	3 of 5
NA12878	6	3	4676.466667	1731.733333	PASS only	manta,breakdancer,hydra,gridss,socrates,delly	0.729762908	0.270237092	0.886365934	0.800476997	3 of 6
NA12878	5	3	4776.2	1881.583333	All calls	manta,breakdancer,gridss,pindel,lumpy	0.717385917	0.282614083	0.905269143	0.800450262	3 of 5
NA12878	8	4	4809.453571	1932.185714	All calls	manta,hydra,gridss,pindel,socrates,crest,cortex,delly	0.713395269	0.286604731	0.911571943	0.800399056	4 of 8
NA12878	4	2	4109.75	884.0833333	PASS only	pindel,socrates,crest,lumpy	0.82296499	0.17703501	0.778951857	0.800353787	2 of 4
NA12878	9	6	4050.214286	794.9107143	All calls	manta,breakdancer,hydra,gridss,pindel,socrates,cortex,delly,lumpy	0.835935974	0.164064026	0.767667605	0.800348634	6 of 9
NA12878	8	6	3889.672619	555.1071429	All calls	manta,breakdancer,hydra,gridss,pindel,socrates,cortex,delly	0.875110315	0.124889685	0.737238935	0.80027996	6 of 8
NA12878	5	3	3920.883333	602	All calls	pindel,socrates,crest,cortex,lumpy	0.866899065	0.133100935	0.743154536	0.80027146	3 of 5
NA12878	6	3	4623.233333	1655.166667	PASS only	manta,breakdancer,hydra,gridss,cortex,delly	0.736371262	0.263628738	0.876276219	0.800255026	3 of 6
NA12878	5	3	4615.516667	1644.766667	All calls	manta,hydra,socrates,delly,lumpy	0.737269612	0.262730388	0.874813621	0.800173944	3 of 5
NA12878	4	3	4742.833333	1838.666667	All calls	manta,gridss,socrates,delly	0.720631062	0.279368938	0.898944908	0.799971888	3 of 4
NA12878	4	2	4669.333333	1728.416667	PASS only	hydra,gridss,pindel,socrates	0.729839918	0.270160082	0.885013899	0.799971446	2 of 4
NA12878	7	4	3913.55	595.5238095	PASS only	manta,breakdancer,socrates,crest,cortex,delly,lumpy	0.867927687	0.132072313	0.741764594	0.799901989	4 of 7
NA12878	5	3	4604.816667	1633.583333	All calls	manta,pindel,cortex,delly,lumpy	0.738140656	0.261859344	0.87278557	0.799836147	3 of 5
NA12878	4	2	4287.583333	1159.166667	All calls	manta,crest,cortex,lumpy	0.787181959	0.212818041	0.812657948	0.799717112	2 of 4
NA12878	6	3	4777.366667	1894.85	All calls	manta,breakdancer,hydra,pindel,socrates,cortex	0.716008923	0.283991077	0.90549027	0.799678613	3 of 6
NA12878	3	2	4683.333333	1754.833333	All calls	manta,breakdancer,socrates	0.727432758	0.272567242	0.887667425	0.799601622	2 of 3
NA12878	6	3	4367.7	1281.2	PASS only	hydra,pindel,socrates,cortex,delly,lumpy	0.773194781	0.226805219	0.827843063	0.799586266	3 of 6
NA12878	7	4	4513.678571	1502.55	All calls	breakdancer,hydra,gridss,socrates,crest,cortex,delly	0.750250513	0.249749487	0.855511481	0.799430961	4 of 7
NA12878	7	4	3828.280952	473.3738095	PASS only	manta,breakdancer,gridss,socrates,crest,cortex,lumpy	0.889955416	0.110044584	0.72560291	0.799419283	4 of 7
NA12878	7	3	4786.185714	1912.209524	All calls	manta,breakdancer,hydra,pindel,socrates,crest,lumpy	0.714527218	0.285472782	0.907161811	0.79940333	3 of 7
NA12878	5	3	4646.383333	1702.316667	All calls	hydra,pindel,socrates,delly,lumpy	0.731863741	0.268136259	0.880664013	0.799398407	3 of 5
NA12878	5	3	4699.266667	1781.9	All calls	manta,breakdancer,pindel,cortex,delly	0.725064932	0.274935068	0.890687389	0.799387608	3 of 5
NA12878	4	3	4756.666667	1869.166667	All calls	manta,hydra,gridss,pindel	0.71789712	0.28210288	0.901566844	0.799316632	3 of 4
NA12878	3	2	4722.833333	1819.166667	PASS only	gridss,pindel,delly	0.721924997	0.278075003	0.895154157	0.799261014	2 of 3
NA12878	5	4	3857.3	519.5	PASS only	manta,breakdancer,pindel,socrates,delly	0.881305977	0.118694023	0.731103108	0.79920852	4 of 5
NA12878	6	3	3929.033333	627.85	PASS only	manta,hydra,socrates,crest,cortex,lumpy	0.862219426	0.137780574	0.744699267	0.799161996	3 of 6
NA12878	7	3	4732.159524	1835.516667	All calls	hydra,pindel,socrates,crest,cortex,delly,lumpy	0.720522661	0.279477339	0.89692182	0.799103158	3 of 7
NA12878	5	3	3922.716667	619.6	PASS only	breakdancer,gridss,pindel,cortex,lumpy	0.863593834	0.136406166	0.743502022	0.799060939	3 of 5
NA12878	5	2	4322.033333	1220.133333	PASS only	socrates,crest,cortex,delly,lumpy	0.779845427	0.220154573	0.819187516	0.799032492	2 of 5
NA12878	5	3	3864.633333	533.4666667	PASS only	gridss,socrates,crest,cortex,delly	0.878705198	0.121294802	0.73249305	0.798964934	3 of 5
NA12878	7	5	3850.87619	512.8333333	All calls	gridss,pindel,socrates,crest,cortex,delly,lumpy	0.882477665	0.117522335	0.729885555	0.798961044	5 of 7
NA12878	5	3	4209.933333	1053.25	All calls	gridss,crest,cortex,delly,lumpy	0.799883467	0.200116533	0.797940359	0.798910732	3 of 5
NA12878	8	3	4720.770238	1822.733333	PASS only	manta,breakdancer,hydra,gridss,crest,cortex,delly,lumpy	0.721443824	0.278556176	0.894763123	0.798810239	3 of 8
NA12878	6	4	3856.416667	523	All calls	pindel,socrates,crest,cortex,delly,lumpy	0.880577703	0.119422297	0.730935684	0.798808959	4 of 6
NA12878	5	3	4747.9	1863.633333	All calls	hydra,gridss,pindel,socrates,lumpy	0.718123885	0.281876115	0.899905231	0.798803228	3 of 5
NA12878	4	2	4592	1630.25	All calls	socrates,crest,delly,lumpy	0.737996705	0.262003295	0.870356331	0.798730242	2 of 4
NA12878	4	2	4258.083333	1128.166667	PASS only	manta,hydra,socrates,lumpy	0.790546917	0.209453083	0.807066591	0.798721346	2 of 4
NA12878	6	3	4645.833333	1711.783333	All calls	manta,hydra,socrates,cortex,delly,lumpy	0.730750779	0.269249221	0.880559768	0.798691149	3 of 6
NA12878	7	5	3893.32381	580.152381	All calls	manta,breakdancer,hydra,pindel,socrates,cortex,delly	0.870312849	0.129687151	0.737930972	0.798673433	5 of 7
NA12878	6	3	4502.9	1497.3	PASS only	breakdancer,hydra,gridss,crest,cortex,delly	0.750458318	0.249541682	0.853468537	0.798655575	3 of 6
NA12878	5	2	4700.7	1796	PASS only	hydra,gridss,pindel,socrates,crest	0.723551957	0.276448043	0.89095906	0.798576367	2 of 5
NA12878	6	4	3924.7	629.1833333	All calls	manta,breakdancer,hydra,pindel,socrates,cortex	0.861835869	0.138164131	0.743877938	0.798524228	4 of 6
NA12878	5	3	4744.4	1862.6	All calls	manta,hydra,pindel,crest,delly	0.718086878	0.281913122	0.89924185	0.798518893	3 of 5
NA12878	8	5	4054.813095	825.547619	All calls	manta,breakdancer,hydra,pindel,socrates,cortex,delly,lumpy	0.830842909	0.169157091	0.768539252	0.798477567	5 of 8
NA12878	5	2	4757.716667	1883.6	PASS only	breakdancer,gridss,pindel,cortex,lumpy	0.716381541	0.283618459	0.901765858	0.79845435	2 of 5
NA12878	6	3	4771.366667	1904.3	All calls	hydra,gridss,pindel,socrates,crest,lumpy	0.714740101	0.285259899	0.904353045	0.798443732	3 of 6
NA12878	5	3	4743.133333	1861.933333	All calls	manta,gridss,socrates,crest,delly	0.718105293	0.281894707	0.899001769	0.798435606	3 of 5
NA12878	7	5	3845.985714	512.447619	PASS only	manta,gridss,pindel,socrates,crest,delly,lumpy	0.882423894	0.117576106	0.728958627	0.798383378	5 of 7
NA12878	5	3	4620.383333	1678.116667	All calls	manta,pindel,socrates,crest,delly	0.733568839	0.266431161	0.875736037	0.79837286	3 of 5
NA12878	5	4	3808.3	456	PASS only	manta,breakdancer,gridss,pindel,socrates	0.893065685	0.106934315	0.72181577	0.798360639	4 of 5
NA12878	7	3	4732.421429	1847.4	PASS only	breakdancer,hydra,gridss,pindel,crest,cortex,delly	0.719232502	0.280767498	0.896971461	0.798328729	3 of 7
NA12878	3	2	4530.833333	1544.166667	All calls	socrates,delly,lumpy	0.745816187	0.254183813	0.858762952	0.798314392	2 of 3
NA12878	5	4	3833.5	494.8	PASS only	hydra,gridss,pindel,socrates,delly	0.885682601	0.114317399	0.726592115	0.798288267	4 of 5
NA12878	5	3	4770.383333	1906.416667	All calls	manta,gridss,socrates,cortex,delly	0.714471503	0.285528497	0.904166667	0.798203489	3 of 5
NA12878	5	2	4746.216667	1870.916667	PASS only	breakdancer,gridss,socrates,crest,delly	0.717261755	0.282738245	0.899586176	0.798144027	2 of 5
NA12878	6	3	4575.6	1614.35	PASS only	manta,breakdancer,hydra,socrates,crest,delly	0.739198216	0.260801784	0.867247915	0.79811965	3 of 6
NA12878	5	3	3895.766667	591.1666667	PASS only	manta,breakdancer,hydra,crest,cortex	0.868247058	0.131752942	0.738393985	0.798072984	3 of 5
NA12878	6	3	3870.5	553.4	PASS only	breakdancer,gridss,socrates,crest,cortex,lumpy	0.874906756	0.125093244	0.733605004	0.798049464	3 of 6
NA12878	6	4	4095.633333	892.5333333	All calls	manta,breakdancer,hydra,gridss,socrates,cortex	0.821069865	0.178930135	0.776276219	0.798044978	4 of 6
NA12878	4	3	4591.916667	1640.916667	All calls	manta,pindel,socrates,delly	0.736730219	0.263269781	0.870340536	0.797981261	3 of 4
NA12878	5	3	4574.033333	1614.483333	PASS only	manta,breakdancer,hydra,gridss,delly	0.739116266	0.260883734	0.866950973	0.797946127	3 of 5
NA12878	7	4	4551.411905	1581.55	All calls	breakdancer,hydra,gridss,pindel,crest,cortex,delly	0.74212297	0.25787703	0.862663363	0.797866089	4 of 7
NA12878	7	4	4085.67619	880.7	All calls	manta,breakdancer,hydra,pindel,socrates,cortex,lumpy	0.822667481	0.177332519	0.774388967	0.797798502	4 of 7
NA12878	5	2	4648.65	1729.333333	All calls	breakdancer,pindel,crest,cortex,lumpy	0.728858913	0.271141087	0.881093632	0.797778728	2 of 5
NA12878	4	3	4276.333333	1169.166667	All calls	gridss,pindel,socrates,crest	0.785296728	0.214703272	0.810525651	0.797711763	3 of 4
NA12878	7	5	4058.371429	840.6857143	All calls	manta,breakdancer,hydra,gridss,socrates,cortex,delly	0.828398467	0.171601533	0.76921369	0.797709806	5 of 7
NA12878	7	4	4801.928571	1961.435714	All calls	manta,hydra,gridss,pindel,socrates,delly,lumpy	0.709991118	0.290008882	0.910145673	0.797704672	4 of 7
NA12878	4	2	3983.25	727.6666667	All calls	socrates,crest,cortex,lumpy	0.845536078	0.154463922	0.75497536	0.797693649	2 of 4
NA12878	7	3	4862.72381	2053.716667	All calls	manta,breakdancer,gridss,pindel,crest,cortex,lumpy	0.703067398	0.296932602	0.921668652	0.797662095	3 of 7
NA12878	3	2	4279.5	1174.833333	All calls	socrates,crest,delly	0.784605512	0.215394488	0.811125853	0.797645305	2 of 3
NA12878	3	2	4331.666667	1254	All calls	manta,socrates,crest	0.775496807	0.224503193	0.821013394	0.797606261	2 of 3
NA12878	6	3	4859.4	2050.1	All calls	manta,hydra,gridss,pindel,crest,cortex	0.703292568	0.296707432	0.921038666	0.797570883	3 of 6
NA12878	4	2	4227.416667	1097.666667	All calls	crest,cortex,delly,lumpy	0.793868641	0.206131359	0.801254107	0.797544276	2 of 4
NA12878	4	3	4325.666667	1245.833333	All calls	gridss,pindel,cortex,delly	0.776391756	0.223608244	0.819876169	0.797541676	3 of 4
NA12878	6	3	4691.883333	1799.483333	PASS only	breakdancer,hydra,gridss,pindel,crest,delly	0.722788216	0.277211784	0.889287971	0.797439812	3 of 6
NA12878	9	3	4757.015079	1898.905556	PASS only	manta,breakdancer,hydra,gridss,socrates,crest,cortex,delly,lumpy	0.714704297	0.285295703	0.901632881	0.797359491	3 of 9
NA12878	6	2	4778.616667	1932.633333	PASS only	breakdancer,gridss,socrates,crest,cortex,delly	0.712030794	0.287969206	0.905727192	0.797283225	2 of 6
NA12878	5	3	4682.033333	1788.15	All calls	manta,breakdancer,pindel,delly,lumpy	0.723632252	0.276367748	0.887421026	0.797200793	3 of 5
NA12878	6	5	3977.533333	725.2333333	All calls	manta,gridss,pindel,socrates,cortex,delly	0.845785814	0.154214186	0.753891837	0.797199387	5 of 6
NA12878	4	2	4392.25	1351.083333	PASS only	breakdancer,pindel,socrates,lumpy	0.764756239	0.235243761	0.832496209	0.797189788	2 of 4
NA12878	4	1	4738.75	1873.916667	PASS only	gridss,socrates,crest,lumpy	0.716617098	0.283382902	0.898170963	0.797187798	1 of 4
NA12878	5	3	3869	561.6666667	PASS only	gridss,pindel,socrates,crest,cortex	0.873232019	0.126767981	0.733320697	0.797184066	3 of 5
NA12878	6	3	4523.2	1548.833333	PASS only	manta,breakdancer,hydra,crest,cortex,delly	0.744923447	0.255076553	0.857316149	0.797177778	3 of 6
NA12878	8	6	3820.982143	489.4285714	All calls	manta,gridss,pindel,socrates,crest,cortex,delly,lumpy	0.886454307	0.113545693	0.724219512	0.797166376	6 of 8
NA12878	5	3	4170.25	1016.766667	PASS only	manta,hydra,socrates,delly,lumpy	0.803978523	0.196021477	0.790418878	0.797141041	3 of 5
NA12878	8	4	4810.42619	1983.209524	All calls	manta,hydra,gridss,pindel,socrates,crest,delly,lumpy	0.708078324	0.291921676	0.911756291	0.797112076	4 of 8
NA12878	7	5	3826.209524	498.6333333	All calls	manta,pindel,socrates,crest,cortex,delly,lumpy	0.884704867	0.115295133	0.725210296	0.797057004	5 of 7
NA12878	5	3	3905.45	618.4333333	PASS only	manta,breakdancer,gridss,cortex,lumpy	0.863295915	0.136704085	0.74022934	0.797040101	3 of 5
NA12878	7	3	4680.242857	1787.980952	PASS only	manta,breakdancer,hydra,gridss,crest,delly,lumpy	0.723574662	0.276425338	0.887081664	0.797028894	3 of 7
NA12878	5	3	4112.266667	930.8166667	PASS only	manta,breakdancer,hydra,pindel,cortex	0.81542707	0.18457293	0.77942886	0.797021699	3 of 5
NA12878	6	3	4742.333333	1882.866667	All calls	manta,breakdancer,hydra,pindel,socrates,lumpy	0.71580229	0.28419771	0.898850139	0.796950448	3 of 6
NA12878	5	3	3873.633333	572.4666667	PASS only	manta,socrates,crest,cortex,delly	0.871242962	0.128757038	0.734198888	0.796871732	3 of 5
NA12878	4	2	4731.583333	1868.333333	PASS only	gridss,pindel,crest,delly	0.716915618	0.283084382	0.896812611	0.796836735	2 of 4
NA12878	2	2	4279	1185	All calls	manta,socrates	0.783125915	0.216874085	0.811031084	0.796834264	2 of 2
NA12878	6	3	4783.766667	1947.466667	All calls	hydra,gridss,pindel,socrates,cortex,lumpy	0.710682044	0.289317956	0.906703311	0.796814143	3 of 6
NA12878	7	5	4090.5	901.0952381	All calls	manta,breakdancer,hydra,gridss,pindel,cortex,delly	0.819477503	0.180522497	0.77530326	0.796778584	5 of 7
NA12878	3	3	4337.333333	1274	All calls	manta,gridss,pindel	0.772959487	0.227040513	0.82208744	0.796766885	3 of 3
NA12878	6	3	4771.433333	1929.666667	All calls	manta,gridss,socrates,crest,cortex,delly	0.712037327	0.287962673	0.904365681	0.796759371	3 of 6
NA12878	6	3	4830.166667	2018.416667	All calls	manta,breakdancer,gridss,pindel,cortex,lumpy	0.705279681	0.294720319	0.915497852	0.796755902	3 of 6
NA12878	6	3	4679.666667	1791.65	All calls	hydra,pindel,socrates,cortex,delly,lumpy	0.723139804	0.276860196	0.886972454	0.796720953	3 of 6
NA12878	7	5	3791.442857	450.5809524	PASS only	manta,gridss,pindel,crest,cortex,delly,lumpy	0.893781607	0.106218393	0.718620708	0.796686987	5 of 7
NA12878	5	4	4098.4	914.25	All calls	manta,gridss,pindel,socrates,cortex	0.817611443	0.182388557	0.776800607	0.796683724	4 of 5
NA12878	8	3	4727.35119	1864.240476	PASS only	manta,breakdancer,hydra,gridss,socrates,crest,delly,lumpy	0.717179011	0.282820989	0.896010461	0.796682482	3 of 8
NA12878	7	4	3881.1	586.3642857	PASS only	manta,breakdancer,hydra,gridss,crest,cortex,lumpy	0.868747852	0.131252148	0.735614102	0.7966571	4 of 7
NA12878	5	3	4819.2	2003.966667	All calls	manta,hydra,gridss,pindel,cortex	0.706299617	0.293700383	0.913419257	0.796616847	3 of 5
NA12878	7	2	4858.014286	2062.957143	PASS only	breakdancer,gridss,pindel,socrates,crest,cortex,lumpy	0.701926649	0.298073351	0.920776021	0.796593534	2 of 7
NA12878	2	2	4213.5	1089.5	All calls	socrates,delly	0.794550255	0.205449745	0.798616376	0.796578126	2 of 2
NA12878	8	3	4627.807143	1715.646429	PASS only	breakdancer,hydra,gridss,socrates,crest,cortex,delly,lumpy	0.729540634	0.270459366	0.877143128	0.796561923	3 of 8
NA12878	4	3	3849.5	540.1666667	PASS only	gridss,crest,delly,lumpy	0.876945858	0.123054142	0.729624716	0.796530676	3 of 4
NA12878	5	3	4297.466667	1217.483333	All calls	manta,pindel,socrates,crest,cortex	0.779239461	0.220760539	0.814531211	0.796494593	3 of 5
NA12878	5	3	4335.433333	1274.9	All calls	manta,hydra,crest,delly,lumpy	0.7727586	0.2272414	0.821727319	0.796491013	3 of 5
NA12878	8	5	4101.603571	922.3714286	All calls	breakdancer,hydra,gridss,pindel,socrates,cortex,delly,lumpy	0.816406047	0.183593953	0.777407804	0.796429811	5 of 8
NA12878	6	4	3956.9	703.7333333	All calls	breakdancer,hydra,pindel,socrates,cortex,delly	0.849004785	0.150995215	0.749981046	0.79642669	4 of 6
NA12878	4	3	4088.333333	902.6666667	All calls	manta,gridss,crest,lumpy	0.819141121	0.180858879	0.774892595	0.796402714	3 of 4
NA12878	6	2	4815.2	2001.233333	PASS only	breakdancer,gridss,pindel,socrates,cortex,lumpy	0.706410488	0.293589512	0.912661107	0.79639885	2 of 6
NA12878	4	3	3821.833333	500	PASS only	manta,gridss,crest,lumpy	0.884308357	0.115691643	0.724380844	0.79639502	3 of 4
NA12878	7	4	4141.07619	983.3166667	All calls	breakdancer,hydra,gridss,pindel,socrates,cortex,lumpy	0.808110601	0.191889399	0.784889346	0.796330725	4 of 7
NA12878	6	3	4126.766667	962.35	PASS only	manta,breakdancer,hydra,gridss,cortex,lumpy	0.810900385	0.189099615	0.782177154	0.79627983	3 of 6
NA12878	4	2	4740.833333	1890.916667	PASS only	gridss,pindel,socrates,delly	0.714869127	0.285130873	0.898565833	0.796260139	2 of 4
NA12878	8	3	4770.566667	1937.1	PASS only	breakdancer,hydra,gridss,pindel,socrates,crest,cortex,delly	0.711211052	0.288788948	0.904201415	0.796178131	3 of 8
NA12878	7	3	4738.916667	1889.266667	PASS only	breakdancer,hydra,gridss,pindel,socrates,crest,delly	0.714964633	0.285035367	0.898202552	0.796176694	3 of 7
NA12878	4	2	4666.083333	1779.333333	All calls	manta,socrates,cortex,lumpy	0.723938199	0.276061801	0.884397902	0.796163717	2 of 4
NA12878	4	3	4420.666667	1408.333333	All calls	manta,gridss,pindel,cortex	0.758391948	0.241608052	0.837882234	0.796157887	3 of 4
NA12878	3	3	4031.333333	819.6666667	PASS only	manta,pindel,delly	0.831031402	0.168968598	0.764088956	0.796155492	3 of 3
NA12878	4	2	4418.333333	1405	All calls	manta,hydra,crest,lumpy	0.75872925	0.24127075	0.83743998	0.796143913	2 of 4
NA12878	4	2	4190.416667	1060.5	PASS only	crest,cortex,delly,lumpy	0.798035264	0.201964736	0.794241218	0.796133721	2 of 4
NA12878	7	3	4675.321429	1794.083333	PASS only	breakdancer,hydra,pindel,socrates,crest,cortex,delly	0.722681854	0.277318146	0.886148868	0.796110738	3 of 7
NA12878	5	4	3878.2	588.9	All calls	manta,gridss,pindel,crest,lumpy	0.868169506	0.131830494	0.735064443	0.796091593	4 of 5
NA12878	4	2	4310.25	1242.5	All calls	gridss,crest,cortex,lumpy	0.776237	0.223763	0.816954132	0.796075263	2 of 4
NA12878	5	3	4314.9	1250.066667	All calls	gridss,pindel,socrates,crest,cortex	0.775368526	0.224631474	0.817835481	0.796036024	3 of 5
NA12878	6	4	3806.016667	480.5833333	PASS only	manta,gridss,socrates,crest,cortex,delly	0.887887059	0.112112941	0.721382992	0.796021305	4 of 6
NA12878	7	4	3804.147619	478.4738095	PASS only	manta,breakdancer,pindel,socrates,crest,cortex,lumpy	0.888275483	0.111724517	0.721028737	0.795961562	4 of 7
NA12878	7	3	4801.62381	1987.366667	All calls	hydra,gridss,pindel,socrates,crest,cortex,lumpy	0.707266246	0.292733754	0.910087909	0.795959818	3 of 7
NA12878	7	3	4798.859524	1984.1	All calls	manta,breakdancer,pindel,crest,cortex,delly,lumpy	0.707487566	0.292512434	0.909563973	0.795899433	3 of 7
NA12878	4	2	4642	1746.833333	PASS only	breakdancer,gridss,cortex,delly	0.726580231	0.273419769	0.879833207	0.795896498	2 of 4
NA12878	5	3	4505.15	1539.916667	All calls	breakdancer,gridss,crest,cortex,delly	0.745260598	0.254739402	0.853894996	0.795887902	3 of 5
NA12878	8	5	3785.085714	450.8892857	PASS only	manta,breakdancer,gridss,socrates,crest,cortex,delly,lumpy	0.893557142	0.106442858	0.717415791	0.795856952	5 of 8
NA12878	7	4	3887.67381	606.3738095	PASS only	manta,hydra,socrates,crest,cortex,delly,lumpy	0.865071788	0.134928212	0.736860085	0.795835181	4 of 7
NA12878	4	3	4624.5	1722.083333	All calls	gridss,pindel,socrates,delly	0.728659778	0.271340222	0.8765163	0.795778334	3 of 4
NA12878	8	4	4821.45119	2021.302381	All calls	manta,hydra,gridss,pindel,socrates,cortex,delly,lumpy	0.704606872	0.295393128	0.913845942	0.795700839	4 of 8
NA12878	3	2	4143.333333	995	PASS only	breakdancer,pindel,socrates	0.806357444	0.193642556	0.785317159	0.795698236	2 of 3
NA12878	7	4	4068.480952	883.7642857	PASS only	manta,breakdancer,hydra,gridss,cortex,delly,lumpy	0.821542706	0.178457294	0.771129824	0.795538405	4 of 7
NA12878	8	5	3788.708333	460.4833333	PASS only	manta,breakdancer,hydra,gridss,pindel,crest,cortex,lumpy	0.891630369	0.108369631	0.718102413	0.795513301	5 of 8
NA12878	7	4	3799.938095	478.1238095	PASS only	manta,hydra,gridss,socrates,crest,cortex,lumpy	0.888238221	0.111761779	0.720230875	0.795460221	4 of 7
NA12878	3	3	4242	1148	All calls	gridss,pindel,delly	0.787012987	0.212987013	0.804018196	0.795424714	3 of 3
NA12878	4	3	3905.833333	639	All calls	gridss,pindel,crest,lumpy	0.859400785	0.140599215	0.740301996	0.795417904	3 of 4
NA12878	7	4	3864.642857	576.8309524	PASS only	breakdancer,hydra,gridss,pindel,crest,cortex,lumpy	0.870126229	0.129873771	0.732494855	0.795400725	4 of 7
NA12878	8	3	4713.009524	1861.822619	PASS only	manta,breakdancer,hydra,gridss,socrates,cortex,delly,lumpy	0.716825832	0.283174168	0.893292177	0.795388791	3 of 8
NA12878	5	2	4578.45	1658.75	All calls	manta,hydra,crest,cortex,lumpy	0.734055345	0.265944655	0.867788097	0.795339263	2 of 5
NA12878	5	3	3853.7	561.6666667	PASS only	breakdancer,hydra,gridss,crest,cortex	0.872792747	0.127207253	0.730420773	0.795285151	3 of 5
NA12878	4	3	3902.166667	636.5	PASS only	manta,crest,delly,lumpy	0.859760576	0.140239424	0.739607026	0.795170493	3 of 4
NA12878	3	2	4670.333333	1800.5	All calls	manta,crest,delly	0.721751449	0.278248551	0.885203437	0.795164654	2 of 3
NA12878	6	4	4133.433333	987.1	All calls	manta,breakdancer,hydra,gridss,pindel,cortex	0.807227112	0.192772888	0.783440738	0.795156078	4 of 6
NA12878	7	4	3828.183333	524.7571429	PASS only	breakdancer,gridss,socrates,crest,cortex,delly,lumpy	0.879447664	0.120552336	0.725584407	0.795141136	4 of 7
NA12878	9	4	4830.068254	2043.080952	All calls	manta,hydra,gridss,pindel,socrates,crest,cortex,delly,lumpy	0.702744566	0.297255434	0.915479199	0.795128642	4 of 9
NA12878	4	2	3976	749.5	PASS only	manta,socrates,crest,cortex	0.841392445	0.158607555	0.753601213	0.795080738	2 of 4
NA12878	4	2	4680.5	1818.5	PASS only	breakdancer,gridss,socrates,delly	0.720187721	0.279812279	0.887130402	0.794989384	2 of 4
NA12878	4	2	4237.25	1146.916667	PASS only	socrates,crest,delly,lumpy	0.786983439	0.213016561	0.803117892	0.794968809	2 of 4
NA12878	7	4	3882.914286	610.2309524	PASS only	manta,breakdancer,hydra,pindel,crest,cortex,lumpy	0.864186239	0.135813761	0.735957977	0.794934294	4 of 7
NA12878	8	3	4641.478571	1760.172619	PASS only	manta,breakdancer,hydra,socrates,crest,cortex,delly,lumpy	0.725043967	0.274956033	0.879734377	0.794933587	3 of 8
NA12878	4	4	3811.5	502	PASS only	manta,gridss,pindel,delly	0.883621189	0.116378811	0.72242229	0.794931957	4 of 4
NA12878	5	3	4758.55	1937.95	All calls	manta,pindel,socrates,delly,lumpy	0.710602554	0.289397446	0.901923806	0.794913343	3 of 5
NA12878	3	2	4087	920.3333333	All calls	manta,crest,lumpy	0.816202902	0.183797098	0.774639879	0.794878444	2 of 3
NA12878	5	2	4631.933333	1746.75	PASS only	breakdancer,socrates,crest,cortex,delly	0.72615822	0.27384178	0.877925196	0.794862151	2 of 5
NA12878	3	2	4770.666667	1957.333333	All calls	manta,gridss,crest	0.709076496	0.290923504	0.904220369	0.794846162	2 of 3
NA12878	5	2	4722.133333	1883.75	PASS only	breakdancer,gridss,socrates,cortex,delly	0.714837531	0.285162469	0.895021481	0.794845935	2 of 5
NA12878	7	3	4680.957143	1821.997619	PASS only	manta,breakdancer,hydra,gridss,socrates,delly,lumpy	0.719820038	0.280179962	0.887217048	0.794800088	3 of 7
NA12878	6	3	3850.366667	563.8166667	PASS only	hydra,gridss,socrates,crest,cortex,lumpy	0.872271579	0.127728421	0.729788982	0.794694287	3 of 6
NA12878	4	3	3798.5	485.1666667	PASS only	gridss,pindel,crest,lumpy	0.886740331	0.113259669	0.719958302	0.794692981	3 of 4
NA12878	5	4	3816	512.35	PASS only	manta,hydra,pindel,socrates,delly	0.881629258	0.118370742	0.723275208	0.794639929	4 of 5
NA12878	6	4	3800.533333	488.9166667	PASS only	manta,breakdancer,gridss,pindel,cortex,lumpy	0.886018798	0.113981202	0.720343695	0.794637646	4 of 6
NA12878	6	3	4827.366667	2046.55	All calls	manta,hydra,gridss,pindel,crest,lumpy	0.702273085	0.297726915	0.914967147	0.794633708	3 of 6
NA12878	3	2	4584.666667	1679.333333	PASS only	breakdancer,gridss,delly	0.731907195	0.268092805	0.868966389	0.794569613	2 of 3
NA12878	4	3	3876.5	605	All calls	manta,pindel,crest,lumpy	0.865000558	0.134999442	0.734742229	0.794568281	3 of 4
NA12878	7	3	4587.519048	1685.454762	PASS only	breakdancer,hydra,gridss,socrates,crest,delly,lumpy	0.731314873	0.268685127	0.869507022	0.794446177	3 of 7
NA12878	4	2	3939	702.0833333	PASS only	socrates,crest,cortex,delly	0.848724256	0.151275744	0.746588324	0.79438679	2 of 4
NA12878	4	2	4581	1676.666667	PASS only	breakdancer,socrates,crest,delly	0.732062004	0.267937996	0.868271418	0.794370105	2 of 4
NA12878	6	4	4063.25	890.9833333	All calls	manta,breakdancer,hydra,socrates,cortex,delly	0.820157172	0.179842828	0.770138362	0.794361158	4 of 6
NA12878	5	3	4767.533333	1960.583333	All calls	manta,gridss,socrates,delly,lumpy	0.708598493	0.291401507	0.903626485	0.794316394	3 of 5
NA12878	6	3	4767.55	1961.5	All calls	manta,pindel,socrates,crest,delly,lumpy	0.708502686	0.291497314	0.903629644	0.794257417	3 of 6
NA12878	4	3	4001.5	798.75	PASS only	hydra,pindel,socrates,delly	0.833602417	0.166397583	0.75843442	0.79424389	3 of 4
NA12878	5	3	4800	2012.2	All calls	manta,hydra,gridss,pindel,lumpy	0.704618185	0.295381815	0.909780136	0.794162903	3 of 5
NA12878	5	2	4785.933333	1991	All calls	manta,breakdancer,socrates,crest,cortex	0.706209298	0.293790702	0.907113975	0.794152461	2 of 5
NA12878	6	4	3838.866667	554.5	PASS only	manta,breakdancer,hydra,crest,cortex,delly	0.873786997	0.126213003	0.7276093	0.794026496	4 of 6
NA12878	7	3	4627.480952	1752.430952	PASS only	manta,breakdancer,hydra,gridss,cortex,delly,lumpy	0.725320509	0.274679491	0.877081303	0.794014401	3 of 7
NA12878	5	2	4680.783333	1833.5	All calls	manta,socrates,crest,cortex,lumpy	0.718541564	0.281458436	0.887184104	0.794006929	2 of 5
NA12878	2	2	4727	1904	All calls	manta,gridss	0.712863821	0.287136179	0.895943897	0.79398673	2 of 2
NA12878	6	3	4614.75	1733.883333	PASS only	breakdancer,hydra,pindel,socrates,crest,delly	0.726888727	0.273111273	0.874668309	0.793960526	3 of 6
NA12878	4	2	4318.25	1285.083333	All calls	socrates,crest,cortex,delly	0.770657347	0.229342653	0.818470432	0.793844598	2 of 4
NA12878	5	3	4630.6	1759.816667	All calls	gridss,pindel,socrates,crest,delly	0.724616287	0.275383713	0.877672479	0.793834154	3 of 5
NA12878	8	3	4832.560714	2068.609524	All calls	manta,breakdancer,hydra,pindel,socrates,crest,cortex,lumpy	0.700252355	0.299747645	0.915951614	0.793708328	3 of 8
NA12878	6	4	3752.066667	427.05	PASS only	manta,breakdancer,hydra,gridss,crest,cortex	0.897813334	0.102186666	0.711157443	0.79365846	4 of 6
NA12878	5	2	4702.983333	1872.466667	PASS only	breakdancer,gridss,crest,delly,lumpy	0.715233685	0.284766315	0.891391837	0.793655347	2 of 5
NA12878	5	3	3998.966667	802.4	All calls	breakdancer,hydra,pindel,socrates,cortex	0.832880916	0.167119084	0.757954258	0.793653104	3 of 5
NA12878	5	3	4250.916667	1185.866667	PASS only	hydra,pindel,socrates,delly,lumpy	0.78188083	0.21811917	0.805708239	0.793615727	3 of 5
NA12878	5	4	4018.35	832.65	All calls	gridss,pindel,socrates,cortex,delly	0.828354978	0.171645022	0.761628127	0.793591389	4 of 5
NA12878	4	2	4514.5	1587.333333	PASS only	breakdancer,crest,cortex,delly	0.739859605	0.260140395	0.855667172	0.793560578	2 of 4
NA12878	6	4	4016.166667	829.75	All calls	manta,breakdancer,gridss,pindel,cortex,lumpy	0.828773366	0.171226634	0.761214304	0.793558532	4 of 6
NA12878	5	2	4614.933333	1741	All calls	socrates,crest,cortex,delly,lumpy	0.726082715	0.273917285	0.874703058	0.793493773	2 of 5
NA12878	6	2	4745.15	1939.45	PASS only	breakdancer,gridss,crest,cortex,delly,lumpy	0.709862969	0.290137031	0.899384003	0.793463539	2 of 6
NA12878	5	3	4659.35	1808.983333	All calls	gridss,pindel,socrates,cortex,delly	0.720332389	0.279667611	0.883121683	0.793463514	3 of 5
NA12878	5	2	4264.8	1209.216667	PASS only	pindel,socrates,crest,cortex,lumpy	0.779098834	0.220901166	0.808339651	0.793449933	2 of 5
NA12878	4	2	4132.083333	1007.5	PASS only	pindel,crest,cortex,lumpy	0.803972436	0.196027564	0.783184862	0.793442518	2 of 4
NA12878	6	3	4790.116667	2008.35	All calls	manta,hydra,pindel,crest,cortex,delly	0.704587799	0.295412201	0.907906874	0.793429109	3 of 6
NA12878	6	3	3849.433333	577.9	PASS only	breakdancer,pindel,socrates,crest,cortex,lumpy	0.869469959	0.130530041	0.72961208	0.79342494	3 of 6
NA12878	7	3	4725.811905	1910.633333	PASS only	breakdancer,hydra,gridss,pindel,socrates,cortex,delly	0.712099887	0.287900113	0.895718708	0.793424324	3 of 7
NA12878	4	3	4656.666667	1805.583333	All calls	manta,hydra,pindel,delly	0.720595252	0.279404748	0.882613091	0.793417531	3 of 4
NA12878	8	5	3841.603571	566.65	PASS only	manta,breakdancer,hydra,gridss,crest,cortex,delly,lumpy	0.871457031	0.128542969	0.728128046	0.793371124	5 of 8
NA12878	7	4	4743.821429	1939.357143	All calls	breakdancer,hydra,gridss,pindel,socrates,crest,delly	0.709815154	0.290184846	0.899132189	0.793335663	4 of 7
NA12878	5	4	3754.3	434.4	PASS only	manta,hydra,gridss,pindel,socrates	0.896292406	0.103707594	0.711580743	0.793326783	4 of 5
NA12878	5	4	3993.15	798.15	All calls	manta,pindel,socrates,cortex,delly	0.833416818	0.166583182	0.756851782	0.793291151	4 of 5
NA12878	4	2	4443.833333	1483.75	PASS only	hydra,pindel,socrates,crest	0.749687197	0.250312803	0.842273187	0.793287862	2 of 4
NA12878	4	2	4743	1939	All calls	manta,breakdancer,socrates,cortex	0.70981742	0.29018258	0.898976497	0.793276468	2 of 4
NA12878	6	3	4559.716667	1660.583333	PASS only	breakdancer,hydra,pindel,crest,cortex,delly	0.733038064	0.266961936	0.864237427	0.793249422	3 of 6
NA12878	5	4	4026.1	849.9	All calls	manta,gridss,crest,delly,lumpy	0.825697293	0.174302707	0.763097043	0.793163909	4 of 5
NA12878	6	3	4689.083333	1859.133333	PASS only	breakdancer,hydra,gridss,pindel,socrates,delly	0.71608555	0.28391445	0.888757266	0.793132174	3 of 6
NA12878	4	2	4557.75	1659.333333	All calls	socrates,cortex,delly,lumpy	0.733100999	0.266899001	0.86386467	0.793129201	2 of 4
NA12878	4	4	4034	862.5	All calls	manta,gridss,pindel,socrates	0.823853773	0.176146227	0.76459439	0.793118702	4 of 4
NA12878	7	4	4085.045238	940.347619	PASS only	breakdancer,hydra,gridss,pindel,cortex,delly,lumpy	0.812880775	0.187119225	0.774269378	0.793105417	4 of 7
NA12878	6	3	4646.383333	1795.333333	PASS only	breakdancer,hydra,gridss,pindel,cortex,delly	0.721295824	0.278704176	0.880664013	0.793052685	3 of 6
NA12878	6	4	3797.816667	504.0833333	PASS only	gridss,pindel,socrates,crest,cortex,delly	0.882823094	0.117176906	0.719828784	0.793037444	4 of 6
NA12878	5	3	4657.766667	1813.283333	All calls	manta,gridss,pindel,socrates,crest	0.7197853	0.2802147	0.882821582	0.793010444	3 of 5
NA12878	4	3	4631.333333	1773.166667	All calls	manta,gridss,pindel,socrates	0.723137377	0.276862623	0.877811473	0.793002583	3 of 4
NA12878	6	3	4768.333333	1982.166667	All calls	manta,gridss,socrates,crest,delly,lumpy	0.70636743	0.29363257	0.903778115	0.792971078	3 of 6
NA12878	6	3	4768.233333	1982.283333	All calls	manta,hydra,pindel,crest,delly,lumpy	0.706350872	0.293649128	0.903759161	0.792953349	3 of 6
NA12878	8	5	3767.8	459.9559524	PASS only	manta,breakdancer,pindel,socrates,crest,cortex,delly,lumpy	0.891205652	0.108794348	0.7141395	0.792907566	5 of 8
NA12878	6	4	3839.366667	569.1666667	PASS only	breakdancer,gridss,pindel,cortex,delly,lumpy	0.870894326	0.129105674	0.727704069	0.792886252	4 of 6
NA12878	8	4	4767.577381	1982.392857	All calls	breakdancer,hydra,gridss,pindel,socrates,crest,cortex,delly	0.706310874	0.293689126	0.903634833	0.792880289	4 of 8
NA12878	6	3	4464.15	1520.75	PASS only	breakdancer,hydra,gridss,socrates,cortex,delly	0.745902187	0.254097813	0.846123958	0.792858475	3 of 6
NA12878	3	2	4256.166667	1204.166667	All calls	socrates,cortex,delly	0.779470118	0.220529882	0.806703311	0.792852929	2 of 3
NA12878	5	2	4743.583333	1946.516667	PASS only	gridss,pindel,socrates,crest,delly	0.709045206	0.290954794	0.899087061	0.792836987	2 of 5
NA12878	3	2	3905.333333	670.3333333	All calls	pindel,crest,lumpy	0.853500401	0.146499599	0.740207228	0.792826933	2 of 3
NA12878	3	2	3905.333333	670.3333333	PASS only	pindel,crest,lumpy	0.853500401	0.146499599	0.740207228	0.792826933	2 of 3
NA12878	3	2	3884.333333	638.5	PASS only	breakdancer,gridss,cortex	0.858827431	0.141172569	0.73622694	0.792815471	2 of 3
NA12878	5	2	4761	1973.75	PASS only	hydra,gridss,pindel,crest,cortex	0.706930473	0.293069527	0.902388173	0.792789792	2 of 5
NA12878	6	4	3793.2	500.55	PASS only	manta,gridss,pindel,socrates,crest,cortex	0.883423581	0.116576419	0.718953753	0.792747982	4 of 6
NA12878	7	4	3767.680952	462.4571429	PASS only	breakdancer,gridss,pindel,socrates,crest,cortex,lumpy	0.890675639	0.109324361	0.714116936	0.792683825	4 of 7
NA12878	5	2	4756.4	1968.65	All calls	manta,breakdancer,socrates,crest,lumpy	0.707266117	0.292733883	0.9015163	0.792663975	2 of 5
NA12878	4	2	4708.666667	1896.333333	PASS only	hydra,gridss,pindel,cortex	0.712894272	0.287105728	0.892469042	0.792638106	2 of 4
NA12878	7	4	3774.704762	474.7238095	PASS only	manta,hydra,pindel,socrates,crest,cortex,lumpy	0.88828526	0.11171474	0.715448211	0.792553266	4 of 7
NA12878	6	4	3962.4	760.8	All calls	manta,breakdancer,hydra,gridss,crest,cortex	0.838922764	0.161077236	0.751023503	0.792543403	4 of 6
NA12878	6	3	4496.316667	1574.633333	PASS only	manta,breakdancer,hydra,socrates,cortex,delly	0.740628183	0.259371817	0.852220748	0.792515463	3 of 6
NA12878	5	3	4099.366667	970.15	All calls	manta,breakdancer,hydra,socrates,cortex	0.808630672	0.191369328	0.776983826	0.792491433	3 of 5
NA12878	6	4	3968.066667	770.65	All calls	manta,breakdancer,gridss,socrates,cortex,lumpy	0.837371581	0.162628419	0.752097549	0.792447115	4 of 6
NA12878	5	3	3875.45	629.6	PASS only	hydra,gridss,pindel,cortex,lumpy	0.860245724	0.139754276	0.734543215	0.792440484	3 of 5
NA12878	4	3	4026.333333	859.6666667	All calls	manta,crest,delly,lumpy	0.824055123	0.175944877	0.763141269	0.792429312	3 of 4
NA12878	6	3	4792.983333	2028.083333	All calls	manta,gridss,socrates,cortex,delly,lumpy	0.70267358	0.29732642	0.908450215	0.792420752	3 of 6
NA12878	7	4	4094.961905	964.447619	PASS only	manta,breakdancer,hydra,pindel,cortex,delly,lumpy	0.809375459	0.190624541	0.776148958	0.792414059	4 of 7
NA12878	9	6	3755.462302	448.2777778	PASS only	manta,breakdancer,hydra,gridss,pindel,crest,cortex,delly,lumpy	0.893362156	0.106637844	0.711801043	0.792313348	6 of 9
NA12878	6	3	4735.966667	1942.916667	All calls	manta,breakdancer,pindel,cortex,delly,lumpy	0.709095582	0.290904418	0.897643417	0.792306631	3 of 6
NA12878	5	5	3911.6	686.8	All calls	manta,gridss,pindel,socrates,delly	0.850643702	0.149356298	0.741394996	0.792270923	5 of 5
NA12878	7	3	4582.119048	1709.314286	PASS only	manta,breakdancer,hydra,socrates,crest,delly,lumpy	0.728310832	0.271689168	0.868483519	0.79224473	3 of 7
NA12878	8	5	3937.836905	727.4095238	All calls	manta,breakdancer,hydra,gridss,pindel,crest,cortex,lumpy	0.844079078	0.155920922	0.746367874	0.792221968	5 of 8
NA12878	6	4	4406.7	1443.166667	All calls	breakdancer,hydra,gridss,socrates,crest,delly	0.75329922	0.24670078	0.835235027	0.792154019	4 of 6
NA12878	6	3	4654.166667	1821	All calls	manta,pindel,socrates,crest,cortex,delly	0.718771718	0.281228282	0.882139247	0.792119931	3 of 6
NA12878	7	4	3808.67381	533.1071429	PASS only	hydra,gridss,socrates,crest,cortex,delly,lumpy	0.877214639	0.122785361	0.72188662	0.792006769	4 of 7
NA12878	7	3	4796.342857	2040.033333	All calls	manta,breakdancer,hydra,pindel,socrates,cortex,lumpy	0.701591417	0.298408583	0.909086971	0.791973892	3 of 7
NA12878	7	4	3817.45	547.1071429	PASS only	breakdancer,pindel,socrates,crest,cortex,delly,lumpy	0.874647731	0.125352269	0.723550038	0.791956304	4 of 7
NA12878	8	4	4527.734524	1630.583333	All calls	breakdancer,hydra,gridss,socrates,crest,cortex,delly,lumpy	0.735222609	0.264777391	0.858175611	0.791955337	4 of 8
NA12878	7	4	4108.028571	991.05	All calls	breakdancer,hydra,pindel,socrates,cortex,delly,lumpy	0.805641355	0.194358645	0.778625582	0.791903125	4 of 7
NA12878	3	2	3840	582.6666667	PASS only	gridss,socrates,crest	0.868254447	0.131745553	0.727824109	0.791861424	2 of 3
NA12878	6	4	3840.05	583.3666667	PASS only	manta,breakdancer,gridss,cortex,delly,lumpy	0.868118536	0.131881464	0.727833586	0.791810504	4 of 6
NA12878	6	3	4578.4	1710.5	PASS only	manta,breakdancer,hydra,gridss,delly,lumpy	0.728012848	0.271987152	0.86777862	0.791775113	3 of 6
NA12878	8	5	3756.683333	456.722619	PASS only	manta,hydra,gridss,socrates,crest,cortex,delly,lumpy	0.891602513	0.108397487	0.712032474	0.791763647	5 of 8
NA12878	8	5	3841.40119	586.3642857	PASS only	manta,breakdancer,hydra,pindel,crest,cortex,delly,lumpy	0.867571061	0.132428939	0.728089687	0.791734137	5 of 8
NA12878	4	2	4341.5	1349.666667	PASS only	breakdancer,pindel,socrates,cortex	0.762848859	0.237151141	0.82287718	0.791726821	2 of 4
NA12878	5	3	4625.816667	1783.816667	All calls	manta,pindel,socrates,cortex,delly	0.721697549	0.278302451	0.876765858	0.791710049	3 of 5
NA12878	8	3	4740.05119	1958.980952	PASS only	breakdancer,hydra,gridss,pindel,crest,cortex,delly,lumpy	0.70757254	0.29242746	0.898417587	0.791655694	3 of 8
NA12878	6	5	3818.066667	552.2666667	All calls	manta,gridss,pindel,crest,delly,lumpy	0.873632827	0.126367173	0.723666919	0.791609938	5 of 6
NA12878	6	3	4665.3	1846.7	All calls	gridss,pindel,socrates,crest,cortex,delly	0.716415848	0.283584152	0.884249431	0.791533763	3 of 6
NA12878	5	4	3846.2	596.65	All calls	gridss,pindel,crest,delly,lumpy	0.865705572	0.134294428	0.728999242	0.791492821	4 of 5
NA12878	5	3	4408.4	1455.15	PASS only	breakdancer,hydra,gridss,crest,delly	0.751831229	0.248168771	0.83555724	0.791486191	3 of 5
NA12878	5	3	3861.8	621.8833333	PASS only	pindel,socrates,crest,cortex,delly	0.861300791	0.138699209	0.731956027	0.791378136	3 of 5
NA12878	7	5	3953.047619	761.7333333	All calls	manta,breakdancer,gridss,pindel,cortex,delly,lumpy	0.838437174	0.161562826	0.749250875	0.791339063	5 of 7
NA12878	6	4	4105.9	996.85	All calls	manta,breakdancer,hydra,pindel,cortex,delly	0.804644554	0.195355446	0.778222138	0.791212815	4 of 6
NA12878	4	2	4393	1436	All calls	manta,socrates,crest,cortex	0.753645565	0.246354435	0.832638362	0.791175146	2 of 4
NA12878	7	3	4794.528571	2049.65	All calls	manta,gridss,socrates,crest,cortex,delly,lumpy	0.700526516	0.299473484	0.908743095	0.791164675	3 of 7
NA12878	8	5	3725.397619	416.2559524	PASS only	manta,breakdancer,gridss,pindel,socrates,crest,cortex,lumpy	0.899495227	0.100504773	0.706102657	0.791151977	5 of 8
NA12878	4	2	4759.583333	1996.583333	PASS only	manta,breakdancer,crest,delly	0.704479858	0.295520142	0.902119661	0.791143186	2 of 4
NA12878	8	5	3813.634524	551.397619	PASS only	breakdancer,hydra,gridss,pindel,crest,cortex,delly,lumpy	0.873678452	0.126321548	0.722826862	0.791125777	5 of 8
NA12878	7	3	4879.057143	2179.9	All calls	manta,hydra,gridss,pindel,crest,cortex,lumpy	0.691186679	0.308813321	0.924764432	0.7910943	3 of 7
NA12878	7	3	4511.447619	1618.247619	PASS only	breakdancer,hydra,gridss,crest,cortex,delly,lumpy	0.735998682	0.264001318	0.855088631	0.791086825	3 of 7
NA12878	4	3	3787.833333	512.5	PASS only	manta,pindel,crest,lumpy	0.880823192	0.119176808	0.717936568	0.791082182	3 of 4
NA12878	6	3	4856.3	2145.416667	All calls	manta,hydra,gridss,pindel,cortex,lumpy	0.693587049	0.306412951	0.920451099	0.791075431	3 of 6
NA12878	6	4	3828.633333	576	All calls	breakdancer,gridss,pindel,socrates,cortex,lumpy	0.869228615	0.130771385	0.725669699	0.790988193	4 of 6
NA12878	5	3	4590.583333	1741.733333	PASS only	breakdancer,hydra,gridss,pindel,delly	0.72494532	0.27505468	0.870087819	0.790912837	3 of 5
NA12878	4	2	4707.5	1920.5	All calls	manta,breakdancer,socrates,lumpy	0.710244418	0.289755582	0.892247915	0.790910618	2 of 4
NA12878	3	2	3845.333333	602.5	PASS only	hydra,gridss,cortex	0.864540788	0.135459212	0.728834976	0.790908935	2 of 3
NA12878	3	3	4198.666667	1143	All calls	manta,pindel,delly	0.786021841	0.213978159	0.795804903	0.790883119	3 of 3
NA12878	7	3	4699.488095	1909.828571	PASS only	breakdancer,hydra,gridss,pindel,crest,delly,lumpy	0.711039935	0.288960065	0.890729358	0.790805702	3 of 7
NA12878	2	1	4609	1771.5	PASS only	gridss,cortex	0.722357182	0.277642818	0.873578469	0.790803414	1 of 2
NA12878	6	4	3821.533333	567.45	All calls	breakdancer,hydra,gridss,pindel,crest,cortex	0.870710377	0.129289623	0.724323983	0.790799777	4 of 6
NA12878	6	2	4749.05	1986.316667	PASS only	breakdancer,gridss,socrates,crest,delly,lumpy	0.705091532	0.294908468	0.900123199	0.790759309	2 of 6
NA12878	5	3	3852.683333	616.0166667	PASS only	manta,hydra,gridss,cortex,lumpy	0.862148574	0.137851426	0.730228077	0.790723846	3 of 5
NA12878	6	3	4133.733333	1045.983333	PASS only	breakdancer,hydra,gridss,pindel,cortex,lumpy	0.79806167	0.20193833	0.783497599	0.790712577	3 of 6
NA12878	9	6	3912.535714	707.8452381	All calls	manta,breakdancer,hydra,gridss,pindel,crest,cortex,delly,lumpy	0.846799377	0.153200623	0.741572349	0.790700304	6 of 9
NA12878	5	2	4753.533333	1994.216667	PASS only	hydra,gridss,pindel,crest,lumpy	0.704461981	0.295538019	0.900972959	0.790690647	2 of 5
NA12878	3	2	4341.666667	1364.666667	All calls	manta,socrates,cortex	0.760850517	0.239149483	0.822908769	0.790663793	2 of 3
NA12878	6	5	3719.066667	412.4	PASS only	manta,breakdancer,gridss,pindel,socrates,delly	0.900180727	0.099819273	0.704902704	0.790662736	5 of 6
NA12878	7	4	3940.542857	751.5	All calls	manta,breakdancer,hydra,pindel,crest,cortex,lumpy	0.839835223	0.160164777	0.746880754	0.790635216	4 of 7
NA12878	7	5	3921.761905	722.8	All calls	manta,breakdancer,gridss,socrates,cortex,delly,lumpy	0.844377142	0.155622858	0.743321059	0.790633019	5 of 7
NA12878	7	3	4529.752381	1652.797619	PASS only	manta,breakdancer,hydra,crest,cortex,delly,lumpy	0.732667327	0.267332673	0.858558071	0.790632738	3 of 7
NA12878	5	4	3817.2	562.9	All calls	manta,pindel,crest,delly,lumpy	0.871486952	0.128513048	0.723502654	0.790629757	4 of 5
NA12878	5	2	4569.966667	1714.55	PASS only	breakdancer,pindel,socrates,cortex,lumpy	0.727178701	0.272821299	0.866180187	0.790616336	2 of 5
NA12878	5	3	4729.85	1959.35	All calls	breakdancer,gridss,socrates,crest,delly	0.707087544	0.292912456	0.896484079	0.790601076	3 of 5
NA12878	8	4	4752.444048	1994.919048	All calls	manta,breakdancer,hydra,gridss,socrates,crest,cortex,delly	0.704340937	0.295659063	0.900766499	0.790534896	4 of 8
NA12878	4	3	4021	876.0833333	All calls	manta,breakdancer,gridss,cortex	0.821100995	0.178899005	0.762130402	0.79051746	3 of 4
NA12878	7	5	3931.852381	739.9333333	All calls	manta,breakdancer,hydra,gridss,crest,cortex,delly	0.841616594	0.158383406	0.745233582	0.790498005	5 of 7
NA12878	4	3	3845.166667	607.6666667	All calls	pindel,crest,delly,lumpy	0.863532582	0.136467418	0.728803386	0.790468196	3 of 4
NA12878	6	3	3834.633333	591.7333333	PASS only	hydra,pindel,socrates,crest,cortex,lumpy	0.866316241	0.133683759	0.726806924	0.790453188	3 of 6
NA12878	7	4	4727.095238	1958.533333	All calls	manta,breakdancer,hydra,gridss,socrates,crest,delly	0.707053224	0.292946776	0.895961948	0.790376529	4 of 7
NA12878	5	3	3943.45	760.2666667	PASS only	manta,breakdancer,pindel,cortex,lumpy	0.838368949	0.161631051	0.747431766	0.790292978	3 of 5
NA12878	5	2	4766.166667	2020.583333	PASS only	hydra,gridss,pindel,socrates,cortex	0.702275267	0.297724733	0.90336745	0.790228873	2 of 5
NA12878	4	4	3957.5	782.75	All calls	gridss,pindel,socrates,delly	0.834871579	0.165128421	0.750094769	0.790215899	4 of 4
NA12878	6	3	4818.316667	2101.533333	All calls	manta,breakdancer,pindel,socrates,crest,delly	0.696303629	0.303696371	0.913251832	0.790156761	3 of 6
NA12878	6	4	4682.95	1894.833333	All calls	breakdancer,hydra,gridss,pindel,socrates,delly	0.711934365	0.288065635	0.887594769	0.790119048	4 of 6
NA12878	7	5	3793.690476	533.5333333	All calls	manta,breakdancer,gridss,pindel,socrates,cortex,lumpy	0.876703088	0.123296912	0.719046716	0.790086861	5 of 7
NA12878	7	4	4715.030952	1944.552381	All calls	breakdancer,hydra,gridss,pindel,socrates,cortex,delly	0.7080069	0.2919931	0.893675313	0.790079684	4 of 7
NA12878	5	3	3968.783333	801.9166667	All calls	manta,breakdancer,socrates,cortex,lumpy	0.831907966	0.168092034	0.752233384	0.790067054	3 of 5
NA12878	6	4	3781.566667	515.3	PASS only	breakdancer,hydra,gridss,crest,cortex,delly	0.880075404	0.119924596	0.7167488	0.790059404	4 of 6
NA12878	3	2	4492.833333	1605.5	PASS only	pindel,crest,delly	0.736731347	0.263268653	0.851560526	0.789995018	2 of 3
NA12878	7	3	4846.157143	2147.707143	PASS only	manta,breakdancer,hydra,gridss,pindel,crest,delly	0.692915525	0.307084475	0.918528647	0.789928402	3 of 7
NA12878	6	3	4773.783333	2037.3	PASS only	manta,breakdancer,hydra,pindel,crest,delly	0.700884588	0.299115412	0.904811094	0.789898307	3 of 6
NA12878	8	3	4746.629762	1995.79881	PASS only	breakdancer,hydra,gridss,pindel,socrates,crest,delly,lumpy	0.703994074	0.296005926	0.899664473	0.789891912	3 of 8
NA12878	9	3	4778.329365	2044.863889	PASS only	breakdancer,hydra,gridss,pindel,socrates,crest,cortex,delly,lumpy	0.700306907	0.299693093	0.905672738	0.789859169	3 of 9
NA12878	5	3	4101.616667	1008.666667	All calls	breakdancer,gridss,pindel,cortex,lumpy	0.802620207	0.197379793	0.777410286	0.78981413	3 of 5
NA12878	6	4	4437.7	1523.75	All calls	breakdancer,hydra,gridss,pindel,crest,delly	0.744399433	0.255600567	0.84111069	0.789805516	4 of 6
NA12878	4	3	3805.5	555.3333333	All calls	gridss,socrates,crest,cortex	0.872654309	0.127345691	0.721285064	0.789782259	3 of 4
NA12878	6	4	3966.633333	802.25	All calls	manta,breakdancer,pindel,cortex,delly,lumpy	0.831774035	0.168225965	0.751825878	0.789781862	4 of 6
NA12878	7	4	4530.352381	1666.183333	All calls	manta,breakdancer,hydra,gridss,crest,cortex,delly	0.731110509	0.268889491	0.858671793	0.789773507	4 of 7
NA12878	6	4	3924.9	739	All calls	manta,breakdancer,socrates,cortex,delly,lumpy	0.841548918	0.158451082	0.743915845	0.789726255	4 of 6
NA12878	8	5	3740.130952	456.1892857	PASS only	manta,hydra,pindel,socrates,crest,cortex,delly,lumpy	0.891288257	0.108711743	0.708895177	0.789696898	5 of 8
NA12878	7	2	4782.016667	2053.090476	PASS only	breakdancer,gridss,socrates,crest,cortex,delly,lumpy	0.699625707	0.300374293	0.90637162	0.789691084	2 of 7
NA12878	5	4	3791.1	534.4	All calls	manta,gridss,socrates,crest,lumpy	0.876453589	0.123546411	0.718555724	0.789689111	4 of 5
NA12878	6	4	3852.683333	628.8166667	PASS only	manta,breakdancer,pindel,cortex,delly,lumpy	0.859686117	0.140313883	0.730228077	0.789686566	4 of 6
NA12878	6	3	4751.633333	2006.65	All calls	breakdancer,gridss,socrates,crest,cortex,delly	0.703082883	0.296917117	0.900612838	0.789682809	3 of 6
NA12878	5	3	3884.5	678.8333333	PASS only	manta,pindel,socrates,crest,cortex	0.851241782	0.148758218	0.736258529	0.789586015	3 of 5
NA12878	8	5	3728.628571	440.1464286	PASS only	breakdancer,gridss,pindel,socrates,crest,cortex,delly,lumpy	0.894418281	0.105581719	0.706715044	0.789564298	5 of 8
NA12878	4	3	3784.5	525.8333333	PASS only	breakdancer,gridss,cortex,delly	0.878006341	0.121993659	0.717304776	0.789561529	3 of 4
NA12878	5	3	3973	815.6666667	All calls	manta,breakdancer,hydra,crest,cortex	0.82966727	0.17033273	0.7530326	0.789494602	3 of 5
NA12878	8	4	4561.708333	1718.359524	All calls	breakdancer,hydra,gridss,pindel,crest,cortex,delly,lumpy	0.726378829	0.273621171	0.864614923	0.789491441	4 of 8
NA12878	4	3	4286.166667	1296	All calls	manta,pindel,cortex,delly	0.767832084	0.232167916	0.812389436	0.789482571	3 of 4
NA12878	5	3	4409.966667	1486.016667	PASS only	manta,breakdancer,hydra,crest,delly	0.747961183	0.252038817	0.835854182	0.789468895	3 of 5
NA12878	7	4	3797.790476	548.0071429	PASS only	breakdancer,hydra,gridss,pindel,socrates,cortex,lumpy	0.873899525	0.126100475	0.71982382	0.789413918	4 of 7
NA12878	8	5	3915.205952	728.1428571	All calls	manta,breakdancer,hydra,pindel,crest,cortex,delly,lumpy	0.843185837	0.156814163	0.74207846	0.789407859	5 of 8
NA12878	7	4	4003.67619	863.95	All calls	breakdancer,hydra,gridss,pindel,crest,cortex,lumpy	0.822511022	0.177488978	0.75884689	0.789397424	4 of 7
NA12878	5	3	4794.733333	2077.1	All calls	manta,gridss,pindel,socrates,lumpy	0.69773714	0.30226286	0.908781905	0.789397286	3 of 5
NA12878	4	3	3769.666667	505.0833333	PASS only	gridss,socrates,crest,delly	0.881844942	0.118155058	0.714493303	0.789396993	3 of 4
NA12878	7	5	3707.57619	409.9666667	PASS only	manta,breakdancer,hydra,gridss,crest,cortex,delly	0.900434147	0.099565853	0.702724828	0.789388253	5 of 7
NA12878	5	4	3746.45	469.7	PASS only	manta,gridss,crest,delly,lumpy	0.888595045	0.111404955	0.710092873	0.789378592	4 of 5
NA12878	4	2	4697.333333	1928.166667	All calls	manta,crest,delly,lumpy	0.708977939	0.291022061	0.89032095	0.789368287	2 of 4
NA12878	5	4	3952.9	786.75	All calls	manta,breakdancer,gridss,cortex,delly	0.83400673	0.16599327	0.749222896	0.789344676	4 of 5
NA12878	3	2	4718.333333	1960.833333	All calls	manta,hydra,socrates	0.706425452	0.293574548	0.894301238	0.789337943	2 of 3
NA12878	4	3	3821.333333	585.1666667	PASS only	manta,breakdancer,cortex,delly	0.867203752	0.132796248	0.724286075	0.789327825	3 of 4
NA12878	2	2	4567	1729.5	All calls	manta,delly	0.725323592	0.274676408	0.865617892	0.789284943	2 of 2
NA12878	5	3	4701.966667	1936.916667	All calls	manta,hydra,pindel,delly,lumpy	0.708246618	0.291753382	0.891199141	0.789259372	3 of 5
NA12878	4	4	3922.25	741.25	All calls	manta,pindel,socrates,delly	0.841052857	0.158947143	0.743413571	0.78922481	4 of 4
NA12878	8	5	3888.115476	689.1761905	All calls	manta,breakdancer,hydra,gridss,socrates,crest,cortex,lumpy	0.849435815	0.150564185	0.736943798	0.789201337	5 of 8
NA12878	6	4	3790.066667	538.8333333	PASS only	manta,pindel,socrates,crest,cortex,delly	0.8755265	0.1244735	0.718359869	0.789194404	4 of 6
NA12878	8	3	4682.404762	1908.096429	PASS only	breakdancer,hydra,pindel,socrates,crest,cortex,delly,lumpy	0.710477796	0.289522204	0.887491426	0.789180347	3 of 8
NA12878	5	3	4793.05	2078.133333	All calls	manta,breakdancer,pindel,socrates,delly	0.69755816	0.30244184	0.908462851	0.789162371	3 of 5
NA12878	4	3	3763.25	498.4166667	All calls	gridss,crest,cortex,delly	0.883046539	0.116953461	0.713277104	0.78913431	3 of 4
NA12878	5	3	4713.6	1957.5	All calls	manta,hydra,pindel,cortex,delly	0.706570131	0.293429869	0.893404094	0.789078521	3 of 5
NA12878	7	4	4123.495238	1052.333333	All calls	manta,breakdancer,hydra,gridss,socrates,cortex,lumpy	0.796683117	0.203316883	0.781557096	0.789047622	4 of 7
NA12878	4	3	3789	539.3333333	All calls	manta,socrates,crest,lumpy	0.875394686	0.124605314	0.718157695	0.789018846	3 of 4
NA12878	3	2	4260	1262.833333	All calls	hydra,pindel,crest	0.771343212	0.228656788	0.807429871	0.788974118	2 of 3
NA12878	3	2	4260	1262.833333	PASS only	hydra,pindel,crest	0.771343212	0.228656788	0.807429871	0.788974118	2 of 3
NA12878	4	2	4688.333333	1920.333333	PASS only	hydra,gridss,pindel,lumpy	0.709421971	0.290578029	0.888615112	0.788971784	2 of 4
NA12878	4	3	4398.166667	1475	All calls	breakdancer,gridss,crest,delly	0.7488578	0.2511422	0.83361764	0.788967785	3 of 4
NA12878	7	5	3749.685714	479.7666667	All calls	manta,breakdancer,hydra,gridss,pindel,crest,cortex	0.886565299	0.113434701	0.710706163	0.78895471	5 of 7
NA12878	4	3	3830.166667	603.3333333	PASS only	pindel,crest,delly,lumpy	0.86391489	0.13608511	0.725960323	0.788952401	3 of 4
NA12878	5	2	4799.45	2091.666667	PASS only	manta,breakdancer,socrates,crest,delly	0.696469126	0.303530874	0.909675891	0.788921506	2 of 5
NA12878	6	4	3795.733333	550.9	All calls	manta,breakdancer,pindel,socrates,cortex,lumpy	0.873258231	0.126741769	0.719433915	0.788917795	4 of 6
NA12878	4	2	4792.5	2081.166667	PASS only	gridss,pindel,cortex,delly	0.697226129	0.302773871	0.908358605	0.788910533	2 of 4
NA12878	6	4	4027.183333	907.1	All calls	breakdancer,gridss,pindel,cortex,delly,lumpy	0.816163779	0.183836221	0.763302376	0.788848498	4 of 6
NA12878	3	2	3751	483.1666667	PASS only	gridss,crest,cortex	0.885888605	0.114111395	0.710955269	0.788840013	2 of 3
NA12878	4	2	4830	2140.5	All calls	manta,gridss,crest,cortex	0.692920164	0.307079836	0.915466262	0.788796799	2 of 4
NA12878	5	3	4787.233333	2074.9	All calls	gridss,pindel,socrates,delly,lumpy	0.697630474	0.302369526	0.907360374	0.788792346	3 of 5
NA12878	7	5	3781.47619	530.7	All calls	breakdancer,gridss,pindel,socrates,cortex,delly,lumpy	0.87692989	0.12307011	0.716731651	0.788779037	5 of 7
NA12878	3	2	3859.666667	651.1666667	All calls	gridss,crest,cortex	0.85564382	0.14435618	0.731551681	0.788746786	2 of 3
NA12878	7	4	3890.895238	699.65	All calls	manta,breakdancer,hydra,socrates,crest,cortex,lumpy	0.847588911	0.152411089	0.737470667	0.788704687	4 of 7
NA12878	6	3	3983.733333	842.4	PASS only	breakdancer,socrates,crest,cortex,delly,lumpy	0.825450326	0.174549674	0.75506697	0.788691498	3 of 6
NA12878	6	3	4351.283333	1407.166667	PASS only	breakdancer,hydra,socrates,crest,cortex,delly	0.755634473	0.244365527	0.824731489	0.788672446	3 of 6
NA12878	8	5	4086.644048	1000.980952	All calls	manta,breakdancer,hydra,gridss,socrates,cortex,delly,lumpy	0.803251821	0.196748179	0.774572412	0.78865147	5 of 8
NA12878	6	3	4816.433333	2122.6	PASS only	manta,breakdancer,hydra,gridss,pindel,delly	0.694107248	0.305892752	0.91289487	0.788607481	3 of 6
NA12878	3	2	4782.333333	2071.5	All calls	manta,gridss,lumpy	0.697760377	0.302239623	0.90643164	0.788524162	2 of 3
NA12878	6	3	4788.316667	2080.766667	All calls	manta,pindel,socrates,cortex,delly,lumpy	0.697082338	0.302917662	0.907565706	0.78851936	3 of 6
NA12878	4	2	4741	2008.25	All calls	manta,hydra,socrates,crest	0.70244842	0.29755158	0.898597422	0.788507515	2 of 4
NA12878	4	3	3721.166667	441.5	PASS only	manta,breakdancer,gridss,cortex	0.893938181	0.106061819	0.705300733	0.788494138	3 of 4
NA12878	7	5	3736.17619	464.7142857	PASS only	manta,breakdancer,gridss,pindel,cortex,delly,lumpy	0.889377196	0.110622804	0.708145601	0.788481454	5 of 7
NA12878	4	2	4724.25	1983.083333	All calls	manta,crest,cortex,delly	0.70434102	0.29565898	0.895422669	0.788470097	2 of 4
NA12878	6	3	4147.066667	1097	All calls	breakdancer,hydra,pindel,socrates,cortex,lumpy	0.790811203	0.209188797	0.786024766	0.78841072	3 of 6
[truncated: 29,745 more rows]
